# Supplementary material for: Ubiquitin ligase CHFR mediated degradation of VE-cadherin through ubiquitylation disrupts endothelial adherens junctions
Source: Nat Commun. 2023 Oct 18;14:6582. doi: 10.1038/s41467-023-42225-2 (PMC10584835; doi:10.1038/s41467-023-42225-2)
Supplement: Supplementary file 3 — Source Data [file 41467_2023_42225_MOESM3_ESM.zip]

Archive with 3 entries (2 files):
- NCOMMS 22-37664C-source data file-09-29-2023/
- NCOMMS 22-37664C-source data file-09-29-2023/NCOMMS 22-37664C-source data file-09-29-2023.xlsx
- NCOMMS 22-37664C-source data file-09-29-2023/NCOMMS-22-37664C-uncropped WB-09-29-2023.pdf
