# Supplementary material for: Ubiquitin ligase CHFR mediated degradation of VE-cadherin through ubiquitylation disrupts endothelial adherens junctions
Source: Nat Commun. 2023 Oct 18;14:6582. doi: 10.1038/s41467-023-42225-2 (PMC10584835; doi:10.1038/s41467-023-42225-2)
Supplement: Supplementary file 3 — Source Data [file 41467_2023_42225_MOESM3_ESM.zip › NCOMMS 22-37664C-source data file-09-29-2023/NCOMMS 22-37664C-source data file-09-29-2023.xlsx]

## Sheet: Figure 1a-c
Figure 1a-c
Block	Column	Row	Name	ID	Mval	stdev	pVal
36	5	2	CHFR	BC012072.1	19.6825	5.47009	0.0351105
27	21	19	LINC00523	BC132991.1	18.3046	11.0034	0.212081
1	13	3	CYP4B1	BC017758.1	17.1585	13.0077	0.215312
17	1	3	SPTLC3	BC020656.1	16.5823	8.6123	0.211328
2	3	16	MTMR2	NM_201278.1	13.7362	5.57895	0.210021
16	13	21	LYPD5	NM_001031749.1	10.9854	3.83101	0.206049
3	27	13	CDK7	NM_001799.2	10.0927	3.50351	0.207194
26	9	19	GFM1	NM_024996.5	8.07116	3.10555	0.22501
19	25	1	RPL13A	NM_012423.2	8.05654	2.80028	0.200386
25	11	15	R3HDM2	NM_014925.2	8.00521	2.94894	0.213521
32	29	17	ABHD12	NM_015600.3	7.19003	2.38169	0.17716
14	9	18	TRIM14	NM_033220.1	6.93395	2.53389	0.229488
12	1	1	SGK1	NM_005627.2	6.89041	2.22698	0.208479
29	21	14	CCNE2	NM_057749.1	5.55504	2.39914	0.200937
19	3	4	IGF2	NM_000612.3	5.34141	2.05055	0.215226
15	9	8	OR8H2	NM_001005200.1	5.25906	0.419081	0.0247412
13	13	13	PSG4	BC063127.1	5.13629	1.90408	0.211339
30	7	9	MMADHC	NM_015702.1	5.1318	1.72637	0.191254
42	3	10	GABRA3	BC028629.1	5.0806	0.408742	0.0232128
23	19	14	ND	NM_173511.2	4.99495	1.93966	0.241256
7	13	26	PTPN20B	NM_001042357.3	4.97748	0.225105	0.00948377
25	21	1	CDC34	NM_004359.1	4.93111	2.12232	0.23707
43	31	5	GCG	NM_002054.2	4.8429	0.204371	0.0084207
47	5	13	RBMY1A1	BC070298.1	4.79456	0.355428	0.0188776
41	27	5	FAM71E2	BC031875.1	4.77839	0.410109	0.0261456
21	31	12	LENG1	NM_024316.1	4.76818	1.4754	0.187885
41	3	17	DSCR8	BC117304.1	4.68942	1.46468	0.183575
28	27	22	NBPF22P	BC050328.1	4.62872	1.88821	0.225412
2	15	6	FOXP2	BC018016.1	4.58033	0.120159	0.00186147
29	29	15	C18orf25	NM_001008239.1	4.57708	0.787597	0.0573583
30	5	9	OR9A4	NM_001001656.1	4.50451	1.35536	0.168456
25	1	15	DOK5	NM_018431.3	4.50062	0.0698163	0.000834132
21	1	13	WFDC11	NM_147197.2	4.43006	1.17231	0.157372
6	21	14	CLCN4	NM_001830.2	4.40716	0.376056	0.0336418
47	13	15	SNRPB	NM_198216.1	4.3841	1.25669	0.161213
31	15	28	UGT2A1	NM_006798	4.36928	0.478461	0.0518984
16	5	11	ALPPL2	BC014139.2	4.34495	1.4471	0.187634
48	15	23	CEBPZ	NM_005760.2	4.32954	0.0571224	0.000542617
19	25	9	APCDD1	NM_153000.3	4.29922	0.150249	0.00413011
7	17	21	ST8SIA2	BC096202.3	4.27684	0.0996276	0.00250331
23	17	27	OR13C8	NM_001004483	4.2746	1.07494	0.156364
29	27	5	C3orf14	NM_020685.3	4.21402	1.90479	0.205105
1	15	20	CLEC2D	NM_013269.3	4.2009	0.65734	0.0190084
44	9	10	ND	NM_004540.2	4.17206	0.911562	0.109833
8	31	24	VGLL4	NM_014667.1	4.14394	0.0341758	0.000303118
33	27	28	DENND4B	NM_014856	4.12255	1.52673	0.211343
3	25	7	RFX3	NM_134428.1	4.10921	0.225028	0.0106156
20	9	9	CTSV	NM_001333.2	4.10059	0.167461	0.00595538
28	21	4	ACTB	NM_001101.2	4.06167	0.680541	0.0745787
26	25	9	OR2K2	NM_205859.1	4.04825	1.81327	0.246486
28	29	7	NUDT21	NM_007006.2	4.04332	0.337926	0.0221374
32	11	12	SETDB1	NM_012432.2	4.02883	0.370661	0.0225542
29	3	6	PRCP	NM_005040.2	3.99716	2.10464	0.233393
37	1	19	UBL7	NM_032907.3	3.99568	0.249794	0.0152381
43	19	8	BRD3	BC032124.2	3.9789	1.49643	0.237937
45	23	4	NFIB	NM_005596.2	3.97414	0.611342	0.067948
18	29	28	CRLF2	NM_022148	3.9681	1.24487	0.216257
13	25	6	SUSD3	NM_145006.2	3.96572	0.177714	0.00678122
40	15	2	SCG3	BC014539.1	3.96215	0.218104	0.00829688
48	27	26	BARHL2	NM_020063.1	3.95775	0.0344321	0.000231924
9	1	4	ND	BC003188.1	3.95673	0.354159	0.0271105
42	11	9	ZNF280C	NM_017666.2	3.95152	0.0525064	0.000647266
21	1	23	VMO1	BC038467.1	3.94946	0.150862	0.00564778
37	21	24	TAS2R20	BC100915.2	3.94944	0.264148	0.0172844
46	25	21	SLC26A5	BC100833.1	3.94675	0.584976	0.067284
29	23	9	NUDT12	NM_031438.2	3.94446	1.18372	0.128911
37	23	11	AMPH	BC034376.1	3.94164	0.315039	0.0241446
46	3	12	COG2	NM_007357.1	3.9006	1.01445	0.148998
39	29	15	GH1	BC075012.2	3.90017	0.0605844	0.000942699
15	25	20	ATOH8	BC094832.1	3.89289	0.184549	0.00878674
11	17	1	DDX17	NM_030881.2	3.89048	0.473164	0.052715
23	3	24	VNN1	NM_004666.1	3.87504	0.331816	0.0290476
10	25	16	UTS2B	NM_198152.2	3.86647	0.577571	0.077723
37	23	23	MCM2	BC017490	3.86624	0.537699	0.0637561
38	27	22	CSF2RB	BC070085.1	3.86621	1.16935	0.177785
45	15	1	CNIH4	NM_014184.1	3.83776	0.159943	0.006062
30	15	7	SQRDL	NM_021199.2	3.82151	0.180448	0.00746867
46	27	19	CREM	NM_182718.1	3.81293	0.426514	0.0415328
11	27	20	PTRF	BC073759.1	3.80742	0.285612	0.0220808
40	1	5	UBE2O	BC022237.1	3.80176	0.146614	0.00408241
42	15	3	ND	NM_013292.2	3.78253	1.65113	0.242596
38	7	21	TMPRSS12	BC035123.1	3.78074	0.528911	0.0614027
10	17	26	GUCY2D	GUCY2D	3.75525	0.122178	0.00467277
4	11	28	TBC1D4	NM_014832	3.7551	0.097401	0.00279689
20	9	6	TMEM44	BC034353.1	3.7472	0.0177714	8.01123e-05
35	17	9	SLC27A2	BC057770.1	3.74562	0.322424	0.0261829
33	1	23	MOB2	NM_053005.2	3.7442	0.411281	0.0382023
29	25	15	SIAE	NM_170601.3	3.70675	0.54536	0.0423077
23	5	28	IQGAP2	NM_006633	3.70673	0.0840035	0.00219249
42	7	2	UNKL	NM_001037125.1	3.70068	1.41341	0.2166
7	9	15	RBPJ	NM_203283.1	3.69679	0.205055	0.0133387
38	29	25	GRK1	NM_002929.2	3.67409	0.647387	0.0878784
29	19	15	FGF5	NM_033143.2	3.6672	1.28398	0.154375
11	5	10	CNR2	NM_001841.1	3.65913	0.242648	0.0173675
29	19	24	PRSS2	NM_002770.2	3.65163	0.816639	0.0841152
23	7	14	FBXL7	NM_012304.3	3.63797	0.835779	0.137617
48	11	22	ERCC6-PGBD3	BC034479.1	3.62502	0.311793	0.0208707
24	31	23	POLDIP3	BC095411	3.60959	0.260109	0.0191471
12	15	19	KDELR3	NM_016657.1	3.60891	0.28542	0.0240267
33	25	4	MRFAP1L1	NM_152301.3	3.60433	0.244357	0.0155098
4	25	17	CYBA	BC006465.1	3.60186	0.388139	0.0422415
14	29	6	SPO11	NM_198265.1	3.6016	1.07739	0.182119
18	11	14	TMTC3	NM_181783.1	3.58649	0.706414	0.128938
10	5	22	NMUR2	BC067776.1	3.58472	0.448728	0.0576895
33	11	22	ND	BC064998.1	3.57907	1.39517	0.218148
6	25	20	NDUFAB1	NM_005003.2	3.5725	0.0666428	0.0017216
1	15	28	TRO	NM_001039705	3.56006	2.03631	0.151047
5	5	25	PAPPA2	NM_021936.2	3.55784	0.133286	0.00606223
40	23	28	NPW	NM_001099456	3.55394	0.0784033	0.00132349
8	15	23	ALDH1L1	BC027241.1	3.54702	1.08474	0.190725
47	13	19	TTI2	BC007387.2	3.54452	0.0190408	9.91779e-05
4	21	28	CSMD1	NM_033225	3.54371	0.279265	0.0238967
6	25	26	ZNF528	NM_032423.2	3.5255	0.275115	0.0277272
13	23	26	RACGAP1	AL136794	3.52518	0.829333	0.121079
34	29	1	ATP5C1	NM_001001973.1	3.51822	0.0977428	0.0031029
6	13	20	USP15	NM_006313.1	3.5114	0.262128	0.0255352
34	29	25	KDM7A	NM_030647.1	3.50845	0.411818	0.0479707
43	1	23	PPIF	NM_005729.3	3.50835	0.919018	0.166274
5	15	14	CDS1	NM_001263.2	3.50209	0.273889	0.0248133
4	17	8	FAM71D	BC050401.1	3.49616	0.0436207	0.000641759
22	1	12	GSKIP	NM_016472.3	3.4959	0.813384	0.147833
43	3	7	ND	BC009820.2	3.48921	0.585338	0.0930811
41	27	13	AMMECR1	NM_001025580.1	3.48388	0.722086	0.107256
42	3	15	NRIP2	NM_031474.1	3.48373	0.344119	0.0315755
26	7	1	ITGB1BP1	BC012264.1	3.47366	1.55978	0.244571
46	11	21	AGBL2	BC036234.1	3.46685	0.457614	0.0541493
11	3	12	HBEGF	NM_001945.1	3.45814	0.713591	0.116597
24	31	28	KIR2DS1	NM_014512	3.44722	1.10627	0.189518
12	15	24	SMARCA4	SMARCA4	3.44458	0.235067	0.0180264
34	13	19	KLK2	NM_001002231.1	3.44377	0.145402	0.00704973
22	17	23	Prdm9	BC049903	3.43498	0.0571224	0.00128806
30	17	5	S100A16	NM_080388.1	3.43133	1.25288	0.200732
26	13	11	C7orf55	NM_197964.1	3.43068	0.196596	0.0111221
8	17	21	AMICA1	BC100797.1	3.42899	1.0492	0.190068
32	29	1	OMA1	NM_145243.3	3.4266	0.431327	0.0384533
32	27	28	SEC14L5	NM_014692	3.42358	0.96558	0.134477
22	3	2	LYRM2	NM_020466.3	3.42214	0.0533142	0.00113023
21	3	1	UBXN1	NM_015853.3	3.41963	0.419223	0.0489558
29	1	6	NMT2	BC006376.2	3.40897	1.2834	0.166115
9	7	6	CD46	NM_153826.2	3.39495	0.167559	0.00845955
15	15	18	ZNF658	BC031626.1	3.39262	1.14181	0.199734
40	29	18	CHIA	NM_021797.2	3.3904	0.962887	0.134315
31	25	21	PCSK1N	BC094731.1	3.35294	0.185792	0.0143174
39	19	20	GARS	BC000065.1	3.34998	0.817889	0.137492
34	1	26	STH	STH	3.3475	0.248396	0.0207431
45	11	27	SBF1	BC087612	3.33354	0.083886	0.00215691
26	5	13	GOPC	NM_001017408.1	3.32588	0.0484675	0.000738173
29	25	11	FBLN1	BC022497.1	3.32519	1.51692	0.201919
29	3	16	RBM39	ENST00000407261	3.32382	0.235414	0.0105825
47	7	5	ND	NM_003550.2	3.31868	0.372827	0.0379533
1	11	18	ZSCAN2	NM_017894.4	3.2903	2.32225	0.188973
10	17	7	C10orf10	NM_007021.2	3.28204	0.047042	0.000890522
20	19	27	WDR72	BX537884	3.28193	0.0383701	0.000470523
12	19	3	BCAS2	NM_005872.2	3.28154	0.0348593	0.000455369
42	5	3	CENPJ	BC024209.2	3.26785	1.04217	0.179259
39	19	17	MICU2	NM_152726.1	3.2668	0.165908	0.00942824
18	29	19	RND3	NM_005168.3	3.2594	0.633539	0.125276
12	11	27	MSH6	BC004246	3.25478	0.1866	0.0127489
42	27	10	EP400	BC037208.1	3.24438	0.315355	0.0301819
29	25	9	TMEM180	BC057787.1	3.2429	1.64044	0.221208
37	21	10	ERI1	NM_153332.2	3.23689	1.02926	0.187992
48	23	6	SSR1	BC007710.2	3.23679	0.697932	0.0976809
47	29	3	CNOT10	NM_015442.1	3.23668	1.11389	0.189658
40	17	7	MAP2K3	NM_145109.1	3.23206	1.03534	0.154234
42	5	20	CRISP1	NM_001131.2	3.21959	0.0273406	0.000252361
31	5	19	NRIP3	NM_020645.1	3.19632	0.984832	0.202863
22	13	1	HKDC1	BC021278.2	3.19567	0.595458	0.109614
5	17	9	MYL5	BC040050.1	3.17569	0.510928	0.0834439
22	5	21	RPS3A	BC066926.1	3.15785	0.795157	0.160321
28	31	2	PSAP	NM_002778.2	3.15624	0.940615	0.158317
6	17	5	DNAAF2	BC011400.1	3.15303	0.641821	0.127982
24	31	6	ND	NM_024785.2	3.15189	0.346543	0.0402669
35	19	6	ZFAND5	NM_006007.1	3.14569	0.820485	0.146557
30	15	20	CD70	NM_001252.2	3.13904	1.29824	0.222973
31	1	14	COX8C	NM_182971.2	3.12906	0.189676	0.0167605
40	25	7	MTUS2	NM_015233.3	3.12198	0.383701	0.0355549
20	31	8	EBF1	BC041178.1	3.11896	1.11413	0.197692
45	29	6	ZNF738	BC034499.1	3.11699	1.13071	0.199623
3	25	3	CAPNS2	NM_032330.1	3.11447	1.31064	0.231936
45	9	12	HHEX	BC014336.1	3.11025	0.0571224	0.00113021
30	17	12	CLK2	NM_003993.2	3.10924	0.678545	0.108051
44	19	6	ND	NM_173525.1	3.10064	0.107996	0.00371894
5	17	27	AMPD1	NM_000036	3.09926	0.533142	0.0917698
21	25	6	WBP2	NM_012478.3	3.09794	0.995199	0.185754
47	13	8	POLR2D	NM_004805.2	3.08469	0.0758703	0.00200228
10	23	26	FLT4	FLT4	3.08458	0.787597	0.156331
45	23	6	MAX	NM_145112.1	3.08331	0.479828	0.0656066
14	23	6	APLP2	BC004371.1	3.07941	0.315039	0.0371475
8	29	18	ALG3	NM_001006942.1	3.07719	1.06628	0.21135
35	5	13	ACP2	BC003160.1	3.07625	1.10183	0.20524
40	23	7	FBXO39	NM_153230.1	3.07615	1.27308	0.200895
6	9	18	CDYL2	NM_152342.2	3.07548	0.291178	0.0384662
6	5	20	TXNDC16	NM_020784.1	3.07419	0.659903	0.136544
4	13	22	EVC	BC085608.1	3.07379	0.514102	0.0846108
32	29	4	KLF10	NM_001032282.1	3.06917	1.94216	0.281729
28	7	21	MRPL48	BC036501.1	3.06652	0.270965	0.0231873
4	31	1	ATP6V1E2	NM_080653.3	3.0653	0.229661	0.02109
15	13	21	AIFM1	NM_004208.2	3.06442	0.0410109	0.000684638
14	23	4	NGDN	NM_001042635.1	3.05945	0.715128	0.134394
34	7	20	HOXD10	NM_002148.3	3.05615	0.433544	0.0642527
25	7	17	MIR22HG	NM_001001870.1	3.05368	1.20846	0.211347
30	17	11	WDR88	ENST00000361680	3.05021	1.0007	0.178056
15	1	12	TMEM259	NM_033420.3	3.04704	0.691594	0.126109
41	15	5	ARV1	NM_022786.1	3.04237	0.284513	0.0280207
23	21	3	LCP1	NM_002298.2	3.03038	0.701971	0.135499
38	21	5	SEMA4G	BC020960.1	3.02083	0.59238	0.0989277
35	13	10	RARB	NM_000965.2	3.01862	0.674506	0.119542
43	11	21	PPP2R5E	BC034994.1	3.01579	0.364997	0.0537818
39	17	8	KCND1	NM_004979.4	3.01481	0.222143	0.0188793
13	21	2	FKBP9P1	NM_182827.1	3.01009	0.574153	0.0870761
14	3	27	ST5	BC036655	3.00923	0.150211	0.0096021
7	15	24	P2RY4	BC096068.1	3.00743	0.0410109	0.000798305
12	9	17	CENPB	BC053847.1	3.00718	0.209156	0.0180674
8	25	22	CHST3	BC093690.1	3.00343	0.821928	0.165909
44	5	9	CBX8	NM_020649.1	3.00134	0.678545	0.108051
34	1	5	SPANXB1	NM_032461.2	3.00122	0.0471626	0.000964448
2	17	27	MSL1	CR749360	2.99862	0.266571	0.0188786
11	3	1	EDNRA	BC022511.1	2.99801	0.0325809	0.00046889
45	23	11	ENSG00000183399(Retired)	ENST00000329698	2.99478	0.399857	0.0504591
9	13	5	FAM47A	BC026171.2	2.99408	0.549511	0.087019
24	27	20	SLC6A6	NM_003043.3	2.99368	0.129953	0.00688302
35	19	24	ND	BC017713.1	2.99356	0.577571	0.0972111
1	7	21	SLC28A2	BC093737.1	2.99208	2.32481	0.205898
15	5	27	NAP1L4	BC022090	2.98628	0.739418	0.140464
22	21	21	FOXD4L6	BC103887.2	2.98554	0.533142	0.102227
39	15	6	NAT2	BC015878.1	2.985	0.720377	0.132999
23	19	26	ANKRD20A1	AL136793	2.98478	0.396049	0.0594693
13	25	16	ND	NM_007147.2	2.98017	0.0774326	0.00214242
5	23	27	EVI5	NM_005665	2.97141	0.958041	0.197592
26	19	15	SATB2-AS1	BC113374.1	2.96919	0.171151	0.0109522
46	1	2	MZT2B	BC017694.1	2.96723	0.0484675	0.000942746
10	25	10	DUSP19	NM_080876.2	2.96533	0.936417	0.195218
28	15	21	TANGO6	XM_928235.2	2.96003	0.955213	0.171507
39	13	2	TAGLN3	NM_001008272.1	2.95916	0.559799	0.0950884
9	13	27	CYP2J2	BC032594	2.95523	1.21996	0.226773
40	23	10	PRRC1	BC017066.1	2.953	0.460787	0.0531216
20	31	9	EIF3E	BC017887.1	2.95135	0.268302	0.0255642
45	11	7	RAB30	NM_014488.3	2.94859	1.14626	0.211349
13	11	8	WDR27	BC040606.1	2.94401	0.921038	0.16636
20	7	3	GHITM	NM_014394.2	2.94123	0.0710856	0.00194224
9	11	11	FAM46D	NM_152630.2	2.94017	0.016502	0.000108369
28	13	22	ANXA2R	BC067873.1	2.93863	0.162905	0.00942307
48	21	15	KLRC3	NM_007333.1	2.9366	0.90338	0.153356
39	7	28	PLA2G2F	NM_022819	2.92628	0.694701	0.129783
42	7	23	ELSPBP1	NM_022142.3	2.92428	0.808257	0.150207
21	29	15	ARGLU1	BC071587.1	2.92391	0.739418	0.140464
10	5	1	ND	NM_003639.2	2.92377	0.282439	0.0352994
24	13	11	FAXC	NM_032511.1	2.92287	0.754016	0.145223
12	19	1	ND	NM_138390.2	2.9213	0.733071	0.145224
15	3	5	C20orf141	NM_080739.2	2.91958	0.732605	0.142341
45	7	9	IFLTD1	BC037957.1	2.9175	0.889938	0.165004
4	15	18	KRT16	NM_005557.2	2.91613	0.660013	0.128498
12	17	15	BPESC1	BC119686.1	2.91471	0.702779	0.138206
7	1	17	SELK	NM_021237.3	2.91342	0.027962	0.000392696
24	15	5	C19orf33	NM_033520.1	2.91282	0.0399857	0.00069603
26	5	14	MTURN	BC062423.1	2.90313	0.0484675	0.000942746
32	21	27	ADNP2	BC071589	2.90188	0	#DIV/0!
8	9	14	MAT2B	BC066645.1	2.89562	0.232395	0.0244735
38	15	4	THAP4	BC000247.1	2.89418	0.095204	0.00380447
31	3	9	SNRNP35	NM_007020.2	2.89289	0.479828	0.0943399
22	19	6	FZD4	NM_012193.2	2.8928	0.340619	0.0528736
33	15	21	CLCN4	BC036068.1	2.89113	0.152509	0.00904148
34	5	13	PEX10	NM_002617.3	2.88989	0.895235	0.183124
6	11	10	FAM13B	BC056887.1	2.88976	1.05282	0.234258
34	13	23	SLC6A15	BC022253.1	2.88265	0.273495	0.0316365
46	1	16	ND	ENST00000336469	2.88179	0.287616	0.0317017
29	31	11	MSH4	BC033030.1	2.8813	1.48811	0.222247
18	5	14	KRTAP3-3	NM_033185.2	2.87665	0.0774651	0.00361055
39	13	13	SMIM8	NM_020425.4	2.87568	0.319885	0.039722
4	11	9	CSNK1G2	BC018693.2	2.86947	0.0444285	0.000942768
41	5	8	P2RY14	BC034989.2	2.86851	0.915911	0.177465
23	27	21	IGLV3-25	BC089418.1	2.86596	1.18476	0.242451
33	23	24	ND	NM_145214.2	2.86183	0.9568	0.183058
47	23	19	CSH1	NM_022641.2	2.86167	1.01297	0.192131
47	1	26	PDK1	PDK1	2.86167	0.1244	0.00606233
4	25	2	TIA1	BC015944.1	2.85994	0.521295	0.0949354
13	29	22	SOSTDC1	NM_015464.2	2.85012	1.04146	0.194732
6	11	13	FUNDC2	NM_023934.3	2.84988	0.676681	0.152969
17	31	5	EMP2	NM_001424.3	2.84925	1.76445	0.228686
9	13	4	GINS2	NM_016095.1	2.84606	0.189932	0.0145368
11	19	15	RPL23AP82	NM_203302.2	2.84494	0.195734	0.0175904
30	3	15	HOXC6	NM_004503.3	2.84387	0.243299	0.0220815
10	13	11	PRAME	BC039731.1	2.84193	0.714895	0.151754
22	25	11	FBXO15	NM_152676.1	2.84132	0.734096	0.162998
14	9	21	YY1AP1	BC044887.1	2.83776	0.633539	0.125276
11	29	4	ND	NM_030980.1	2.8353	0.799714	0.166436
25	1	13	UBE2S	NM_014501.2	2.83462	1.3995	0.25163
22	11	14	ENSG00000183465(retired)	ENST00000330731	2.83378	0.654311	0.142754
19	3	15	PRKAG2	NM_016203.3	2.83279	0.161053	0.00990438
14	31	6	ND	NM_153320.2	2.82799	0.706625	0.144375
45	3	20	RCHY1	NM_001009922.1	2.82734	0.715299	0.13103
15	7	12	POPDC3	NM_022361.3	2.82544	0.702313	0.140035
39	19	15	PUF60	NM_078480.1	2.82003	0.266571	0.0294955
13	9	22	SLC39A9	BC064383.1	2.81982	0.958747	0.180693
8	13	3	RWDD3	NM_015485.3	2.81164	0.346543	0.0522427
39	25	13	VPS53	NM_018289.2	2.81147	0.389604	0.0576539
3	9	17	MT1JP	NM_175622.3	2.80507	0.824776	0.161882
13	11	7	ZC3H7A	BC012575.1	2.8027	1.1196	0.211349
48	7	23	PKD2L1	NM_016112.2	2.80148	0.319116	0.0329799
43	1	17	C21orf49	BC117397.1	2.79547	1.3757	0.27937
3	31	25	MIP	MIP	2.79183	0.0761632	0.00253233
48	17	5	ACTR10	NM_018477.1	2.78997	0.334383	0.0360985
22	9	24	RGS4	NM_005613.3	2.78838	0.78625	0.178911
35	9	7	CDK4	ENST00000312990	2.78684	0.0222143	0.000226254
38	11	17	ND	NM_152891.2	2.78681	0.0560483	0.00141565
16	11	8	C12orf66	BC036246.1	2.78678	0.404704	0.0566499
40	1	26	C1orf127	C1orf127	2.78554	0.584976	0.0844375
18	21	19	SNAI1	NM_005985.2	2.78017	0.879685	0.211356
39	13	15	BTN2A2	NM_181531.1	2.77631	0.920305	0.188901
18	31	28	ZNF154	NM_001085384	2.77459	0.972201	0.2309
21	11	3	IER3IP1	NM_016097.3	2.76889	0.0333214	0.000519623
4	23	14	TPT1	BC022436.1	2.76732	0.495061	0.0917711
39	15	5	IGHM	BC009851.2	2.76331	0.702313	0.140035
9	3	14	FARP2	BC021301.2	2.76246	0.2177	0.0197831
31	11	14	FAM98A	NM_015475.3	2.75522	0.574153	0.128371
29	29	10	NID2	BC035608.1	2.75357	1.43646	0.222958
29	25	5	RNASE11	NM_145250.3	2.74728	0.201326	0.0107701
24	25	25	PPP1R13B	NM_015316.2	2.74534	0.484675	0.0852929
29	5	16	LOC151261	XM_098030.3	2.73991	0.457956	0.0494191
35	23	12	ZBTB48	NM_005341.1	2.73762	0.571224	0.106854
20	1	20	UBE2D2	NM_003339.2	2.73073	0.0395463	0.000684644
44	1	20	RHOQ	NM_012249.3	2.72881	0.275115	0.0277272
43	1	21	GSDMC	BC035321.1	2.72487	0.441112	0.083935
19	9	4	ATG4B	BC000719.2	2.72224	0.510928	0.0834439
37	27	23	GLI1	BC013000	2.71689	0.704933	0.14573
18	25	19	IMAGE:4509288	BC024651.1	2.7145	0.574153	0.136225
6	31	26	PROX2	NM_001080408.2	2.71386	0.231567	0.0312003
4	19	12	NLGN4X	NM_020742.2	2.70602	0.171367	0.0148835
23	19	9	ATXN7L2	BC037582.1	2.70594	0.0371584	0.000750699
15	23	7	TSEN2	NM_025265.2	2.70523	0.704643	0.147326
29	7	20	PEX11B	NM_003846.1	2.69731	0.513185	0.0612121
10	23	12	OR10AD1	NM_001004134.1	2.69727	0.00512637	1.49341e-05
7	21	19	C16orf47	ENST00000358463	2.69721	0.932999	0.211354
44	25	17	MED16	BC017282.2	2.69489	0.0770095	0.00239966
5	7	3	RPP40	BC017871.1	2.69309	0.491253	0.09669
7	21	18	PTGER3	NM_198715.2	2.69269	0.78625	0.178911
24	7	11	SUV39H2	BC029360.1	2.69116	0.657965	0.133861
2	23	13	RHOB	NM_004040.2	2.68961	0.709746	0.115245
7	1	1	PDXK	BC005825.2	2.68601	1.09627	0.242893
37	25	23	SMARCA1	BC117447	2.67699	0.562223	0.11038
24	31	13	CSDC2	NM_014460.2	2.67375	0.0710856	0.00253238
5	1	10	ND	BC058845.1	2.67092	0.162579	0.0142698
35	21	1	CA2	NM_000067.1	2.66929	0.0287479	0.000407779
34	7	10	ND	NM_006687.2	2.66811	0.777211	0.169641
28	23	28	KCNC3	NM_004977	2.66663	0.123765	0.00649072
33	11	6	GFM2	BC030612.1	2.66352	1.19576	0.23747
16	21	26	SOX18	NM_018419.1	2.66253	0.111499	0.00549689
40	17	18	OR51M1	NM_001004756.1	2.65829	0.0291212	0.000299489
41	31	7	CST9L	NM_080610.1	2.65676	1.27271	0.252793
38	27	4	SMUG1	BC000417.2	2.65421	0.209449	0.0202445
42	21	21	C20orf24	NM_018840.2	2.65142	0.629404	0.12183
28	11	21	ZSCAN5A	BC043232.1	2.64989	0.0447392	0.00087206
35	9	12	BAP1	NM_004656.2	2.64903	0.0666428	0.00220814
21	9	1	NR3C1	NM_000176.2	2.64772	0.194802	0.0181508
37	27	24	CLK3	BC006103.1	2.64242	0.86376	0.18753
30	13	7	TSG101	BC002487.1	2.64174	0.591729	0.109198
7	13	28	RAPH1	NM_213589	2.6412	0.683089	0.155928
3	29	10	GRB2	NM_002086.3	2.63796	0.79117	0.164389
13	1	14	WDR76	NM_024908.1	2.63301	1.02155	0.203778
5	29	4	CLIC5	BC020923	2.63186	0.602348	0.131241
9	25	27	HCRT	BC111915	2.62992	0.484675	0.0852929
41	7	9	DCAF4	NM_181340.1	2.62354	0.0533142	0.0013797
43	19	20	T	BC098425.1	2.62277	0.906342	0.211355
18	15	17	KIF4A	BC050548.1	2.62163	0.958165	0.237698
39	25	11	CCDC69	BC016647.1	2.62092	0.566031	0.11201
24	7	27	H3F3A	BC029405	2.61749	0.266571	0.0335048
20	7	24	FIZ1	FIZ1	2.6164	0.763363	0.154884
11	27	27	CSPG5	BC111583	2.61605	0.654311	0.142754
42	7	25	ELANE	NM_001972.2	2.61357	0.369391	0.0552772
28	13	21	IGL	BC071804.1	2.61345	0.168828	0.0122819
14	29	20	TDGF1	NM_003212.1	2.61216	0.779208	0.174889
20	29	18	LETMD1	NM_001024668.1	2.61116	0.0380816	0.000684651
20	21	13	STARD5	NM_181900.2	2.60907	0.281111	0.0336946
48	15	10	CHN1	NM_001822.3	2.60745	0.876959	0.166534
41	13	18	RPL6	BC031009.1	2.60672	0.398126	0.0635536
20	5	22	DENND5A	BC071596.1	2.6054	0.359871	0.0520651
10	17	27	FN1	AL832202	2.60238	0.27962	0.0414619
30	31	19	BGLAP	NM_199173.2	2.60112	0.920305	0.188901
21	29	11	IFI44L	BC015932.2	2.59386	0.977428	0.211353
47	11	3	ND	NM_138769.1	2.593	0.0380816	0.000684651
30	15	24	RPL23	BC034378.1	2.59223	0.664913	0.130526
34	3	19	OR6K6	NM_001005184.1	2.59146	0.801329	0.180111
30	13	13	ERCC6L	BC008808.2	2.5902	0.4976	0.0870785
37	23	21	MC5R	BC095531.1	2.59014	0.395313	0.0677399
43	19	13	ZNF354C	BC063312.1	2.58959	0.363506	0.0662511
48	15	18	IFFO1	NM_080731.2	2.58805	0.282976	0.0299772
12	25	2	ND	NM_003068.3	2.58782	0.764171	0.171513
31	5	9	ND	BC053655.1	2.58737	0.130356	0.0112638
15	21	15	ND	BC065926.1	2.58191	0.114245	0.00705017
33	9	14	CHML	NM_001821.3	2.5816	0.516482	0.0940017
14	17	10	ABI3BP	NM_015429.2	2.57963	0.666428	0.148264
11	1	19	ND	NM_004595.2	2.57689	0.666428	0.148264
8	3	14	DSCR4	NM_005867.2	2.57559	0.737514	0.170246
38	15	25	IFNA7	NM_021057.2	2.57289	0.912266	0.19693
31	25	25	CDY2B	CDY2B	2.56748	0.848181	0.211357
35	27	19	MS4A1	CD20	2.56663	0.0521958	0.00143285
38	13	3	C16orf78	NM_144602.2	2.5596	0.57928	0.116544
38	19	9	HTR1F	NM_000866.2	2.5596	1.02015	0.219246
28	29	2	C11orf54	NM_014039.2	2.55661	1.17101	0.234532
39	11	25	VWA2	ENST00000298715	2.55569	1.00853	0.22002
38	7	5	IL2RG	NM_000206.1	2.55422	0.444285	0.0794223
11	13	24	LOC80154	BC007811.2	2.5534	0.819101	0.187883
40	19	28	BMP6	NM_001718	2.55286	0.0841804	0.00265632
41	9	9	TMEM14B	BC013913.1	2.54889	0.950309	0.203793
12	9	11	CAMKK1	NM_032294.2	2.54752	0.28215	0.0405543
37	3	24	CSNK2B	NM_001320.5	2.54651	0.308461	0.0457744
21	9	24	PCMT1	BC007501.2	2.54454	0.928455	0.204569
45	27	15	CCBL1	BC021262.2	2.54442	0.0533142	0.0013797
15	13	25	CSN2	NM_001891.2	2.54397	0.570736	0.120709
4	3	11	S100Z	NM_130772.1	2.54279	0.35917	0.0622572
43	11	5	OSTCP1	NM_145303.1	2.53855	0.594659	0.13821
4	31	24	MITF	BC011461.1	2.53576	0.148095	0.0125245
42	1	19	CD58	NM_001779.1	2.53441	0.690778	0.144007
2	17	17	ND	NM_134323.1	2.53412	1.2897	0.23376
32	29	2	EDN1	BC009720.1	2.5341	0.64104	0.109197
33	15	10	ND	BC041560.1	2.53351	0.180155	0.0154715
24	19	8	WARS2	BC044575.1	2.5296	0.616446	0.131692
13	1	15	CCDC58	NM_001017928.2	2.52516	0.350985	0.0498929
26	29	27	TCEB3C	BC103913	2.52375	0.615164	0.125389
4	17	16	LOC402578	XM_380135.2	2.51853	0.72467	0.167466
31	27	20	CCDC150	BC062449.1	2.51616	0.642993	0.162202
19	29	19	SPANXN4	NM_001009613.1	2.51594	0.728876	0.149043
9	11	20	HECTD2	NM_173497.1	2.51527	0.522756	0.1009
21	21	15	PTGIR	NM_000960.3	2.51385	0.647387	0.139632
43	13	22	ND	BC073870.1	2.51303	0.628213	0.149325
13	11	13	DEFB4A	NM_004942.2	2.51194	0.488714	0.0858556
15	3	23	C5orf46	NM_206966.1	2.5109	1.04344	0.233605
7	9	5	C4orf3	NM_001001701.1	2.50517	0.609306	0.1436
32	21	2	TMBIM1	BC013428.1	2.50456	0.392167	0.0515276
8	25	2	SYF2	NM_015484.3	2.49842	0.0922746	0.00526803
42	31	1	ND	NM_004539.2	2.49803	0.814627	0.176314
19	17	23	E2f1	BC052160	2.49585	0.251266	0.0284044
12	29	28	KIR2DS5	NM_014513	2.49495	0.298261	0.0460751
44	17	5	NDUFV2	BC001632.1	2.49337	0.788513	0.159108
22	17	14	SYTL2	NM_032943.2	2.49329	1.02186	0.247839
12	29	5	LAPTM4A	BC003158.1	2.4923	0.473556	0.096916
7	25	22	FOLH1	NM_001014986.1	2.49095	0.490829	0.108895
37	23	18	ND	NM_024539.3	2.48964	0.717319	0.162033
32	31	3	POLE3	BC003166.1	2.48923	0.906342	0.171095
8	23	26	SP1	NM_138473.2	2.48707	0.0888571	0.00492777
30	21	11	MSL3	BC031210.1	2.48361	0.121169	0.0072762
5	17	21	SS18	BC096222.1	2.48345	0.39224	0.0760517
6	23	28	KCTD2	NM_015353	2.48243	0.638155	0.164726
20	9	3	FDPS	NM_002004.2	2.48207	0.274649	0.0348342
23	27	6	ND	NM_004102.3	2.4819	0.422925	0.085109
22	29	17	LOXL1	NM_005576.2	2.47967	0.403896	0.0865415
37	13	12	NSMCE4A	BC005212.1	2.47955	0.227696	0.027668
23	27	17	ACBD5	NM_145698.2	2.47911	0.621999	0.144693
24	15	22	TMEM91	NM_001042595.1	2.47686	0.506485	0.10342
46	21	14	COX5B	NM_001862.2	2.47546	0.997933	0.219426
41	5	24	PIBF1	NM_006346.2	2.47529	0.926075	0.2036
29	27	16	WBSCR22	NM_017528.2	2.47242	1.36078	0.230153
44	11	21	TRAPPC11	BC022185.2	2.4697	0.87905	0.180774
34	5	16	WASH3P	NM_199163.2	2.46894	0.625685	0.142526
43	21	12	GABRG1	BC031087.1	2.46836	0.205055	0.0261496
43	7	18	SLC25A4	NM_001151.2	2.46836	0.410109	0.0852962
46	17	9	H1FOO	BC047943.1	2.46816	1.02566	0.225161
29	3	5	HOXB6	NM_018952.4	2.46712	1.065	0.183509
14	23	17	FAM110A	NM_031424.4	2.4643	0.411974	0.0807545
47	29	14	RP11-325I22.2	ENST00000523692	2.46383	1.14831	0.240867
15	3	21	ND	BC093626.1	2.46356	0.380816	0.0692423
35	17	28	CEP162	NM_014895	2.462	0.850489	0.192272
8	25	5	EFCAB7	NM_032437.1	2.4587	0.14183	0.0125059
39	3	2	ASCC1	NM_015947.2	2.4583	0.266571	0.0364235
12	15	29	ZNF783	ENST00000476295	2.45282	0.291212	0.0453078
26	27	27	NEDD4	AL832063	2.45221	0.995199	0.21835
13	9	12	NENF	NM_013349.3	2.44586	0.821928	0.174008
46	23	10	BRE	NM_199191.1	2.44496	0.458422	0.08742
29	27	26	PLEKHH2	AL832207	2.4446	1.01707	0.176271
48	9	11	LAPTM4B	BC014129.2	2.4438	0.0913958	0.00373937
45	25	14	SYCN	NM_001080468.1	2.44355	0.209612	0.0214333
42	9	9	ND	BC021541.1	2.44151	1.12407	0.241549
9	31	27	CLLU1	NM_001025233	2.44145	0.999642	0.220099
26	23	5	FKBP4	NM_002014.2	2.44125	0.228874	0.0264212
10	5	24	GLIS2	GLIS2	2.44061	0.738197	0.181849
16	31	17	HMGA1	NM_002131.2	2.4393	0.0533142	0.00148142
34	11	29	PSORS1C2	NM_014069.2	2.43861	0.526307	0.115522
39	23	3	NDUFB2	NM_004546.2	2.43843	0.215796	0.0250992
8	25	21	CD300E	BC100888.1	2.43714	0.233762	0.0323777
16	25	5	PXN	BC010498.1	2.43609	0.676424	0.142886
32	21	23	BARX2	BC111432	2.43549	0.935795	0.180448
38	9	21	CCDC93	BC028609.1	2.43423	0.0507755	0.00145498
11	13	14	PARP15	NM_152615.1	2.43333	0.462057	0.0972156
30	3	13	PACSIN1	NM_020804.2	2.43147	1.55702	0.297517
26	31	9	OSBPL6	BC052259.1	2.43007	0.95204	0.211353
18	17	18	CA7	NM_001014435.1	2.42783	0.285612	0.055936
34	5	27	PKP3	BC000081	2.42697	0.396683	0.0768013
10	27	7	TBC1D22A	NM_014346.1	2.42402	1.03397	0.247375
5	1	6	ZBTB9	NM_152735.3	2.41727	0.375934	0.0736331
23	7	4	CNBP	BC000288.2	2.41693	0.158673	0.0158667
31	5	20	DDX58	BC132786.1	2.4132	0.706818	0.186717
1	17	2	CCL3L3	BC007783.2	2.41319	1.92751	0.207287
48	13	27	SLC26A3	BC025671	2.4122	1.03963	0.211351
20	25	26	MAP4K4	MAP4K4	2.41011	1.33081	0.272513
43	1	14	ADAM21	NM_003813.2	2.40988	0.399857	0.0846156
44	25	1	ND	NM_002870.2	2.40792	0.822254	0.172075
23	29	15	STAT6	NM_003153.3	2.40657	0.1555	0.0153738
31	3	27	ISLR	BC022478	2.40629	0.104578	0.00829836
16	15	11	DNPH1	NM_006443.2	2.40615	1.00544	0.219062
44	9	15	FLJ39639	ENST00000325111	2.4042	0.323694	0.0446683
14	11	5	ND	NM_004576.2	2.40343	1.32175	0.287561
34	17	18	ADAL	NM_001012969.1	2.40059	0.227269	0.0301385
31	21	25	TTLL10	TTLL10	2.39917	0.906342	0.235364
22	9	11	SERTAD4	NM_019605.2	2.3978	0.364705	0.0773963
10	29	24	ND	NM_005856.1	2.39706	0.848181	0.211357
8	25	28	KIAA1024	NM_015206	2.39629	0.246066	0.0364244
4	9	8	UBE3C	BC014029.2	2.39546	0.305922	0.0518487
38	21	11	PLXNA1	BC032432.1	2.39485	0.885837	0.202649
11	1	15	DCK	NM_000788.1	2.39418	0.432168	0.0898921
31	7	28	OR51V1	NM_001004760	2.39409	0.306117	0.0604941
24	25	11	ND	BC034222.1	2.39248	0.870799	0.203659
21	5	6	DEPDC7	BC030970.1	2.39178	0.879988	0.204204
34	15	14	TAF15	NM_139215.1	2.39121	1.05821	0.246482
31	23	12	DDAH2	NM_013974.1	2.38968	0.761437	0.202583
14	1	8	KCNAB1	NM_172159.2	2.38741	0.145402	0.0133399
48	29	3	ND	NM_000709.2	2.38503	0.356364	0.0509081
18	13	23	RPF2	NM_032194.1	2.38399	0.329294	0.0724281
3	13	4	WBP11	NM_016312.2	2.38339	0.0644458	0.00240674
6	5	12	EFHD2	NM_024329.4	2.38324	0.634693	0.170395
47	23	8	OTUB1	BC010368.1	2.38311	0.0428418	0.00099974
45	5	20	PORCN	NM_022825.2	2.38275	0.604228	0.126606
28	29	8	LRRC6	NM_012472.3	2.3824	0.177714	0.0157563
6	31	25	EPHB6	NM_004445.3	2.38202	0.376555	0.085973
41	21	27	ACR	BC111593	2.38066	0.666428	0.148264
17	31	27	PLA2G2E	NM_014589	2.38024	1.14456	0.176579
48	17	11	JADE1	NM_024900.3	2.38021	0.338114	0.04665
47	29	2	AGTRAP	NM_001040194.1	2.37945	0.7505	0.165482
19	1	7	REXO2	BC003502.1	2.37917	0.844826	0.185297
9	1	7	FLJ20234	BC008091.1	2.37839	0.0964734	0.00524918
20	3	7	--	ENST00000398388	2.37827	0.514967	0.103025
40	27	19	MDM2	NM_006879.2	2.37345	0.0177714	0.000134353
31	3	26	CAMK1G	CAMK1G	2.37272	1.02059	0.259478
20	21	14	RSBN1L	NM_198467.1	2.37129	0.0729897	0.00293344
34	29	3	CWC27	BC012117.1	2.36665	0.439586	0.0927731
20	31	7	ARMCX1	NM_016608.1	2.36518	0.604113	0.128803
21	27	13	RIOK1	NM_031480.2	2.36473	0.516987	0.111135
15	31	21	ZNF789	BC089424.1	2.36341	0.63567	0.149914
48	1	26	FLRT2	FLRT2	2.36304	0.311	0.0407442
26	11	3	AREG	NM_001657.2	2.36193	1.08093	0.240441
9	1	13	LARP6	NM_018357.2	2.36134	0.547789	0.116087
47	11	12	C9orf41	NM_152420.1	2.35972	0.989855	0.219494
23	17	3	ND	NM_014752.1	2.35459	0.625957	0.153635
35	7	3	ND	NM_001415.3	2.3522	0.739906	0.173167
30	17	21	LHX6	BC103938.1	2.35159	0.194888	0.0199025
31	5	6	ZNF596	Q8TC21	2.35008	0.474577	0.119876
48	21	17	FSD1	NM_024333.1	2.34767	0.583124	0.111762
11	1	2	TSPAN17	BC010405.2	2.34499	0.779208	0.192139
23	1	12	AGMAT	BC005090.1	2.3444	0.885397	0.219814
32	3	7	EEF1G	NM_001404.4	2.34424	0.22849	0.0214952
22	7	12	CPT2	BC002445.2	2.34348	0.266571	0.0477475
24	27	4	GPR162	NM_014449.1	2.34056	0.602861	0.138976
4	9	20	C7orf76	NM_207503.1	2.34002	0.824064	0.203731
14	31	4	EEF1A2	NM_001958.2	2.34	0.964099	0.233846
14	31	1	DENND1B	NM_144977.1	2.33799	0.399857	0.0827097
42	3	12	TMEM42	NM_144638.1	2.33751	0.819101	0.187883
31	5	24	SDCBP2	BC002727.2	2.33746	0.462057	0.116359
44	29	1	SLC30A5	NM_024055.2	2.33683	0.613114	0.1245
9	21	6	STX4	NM_004604.3	2.33135	0.59876	0.132384
11	5	13	ETNK1	BC006111.1	2.33079	0.095204	0.00606279
33	27	5	PTHLH	NM_002820.2	2.33011	1.19957	0.259078
45	21	4	SCGB3A1	NM_052863.2	2.32886	0.870799	0.196273
48	15	27	EBPL	BC018478	2.32827	0.223604	0.0228767
44	5	13	IDH3G	NM_004135.2	2.32765	0.373892	0.059657
13	31	9	SLC39A11	NM_139177.2	2.32692	0.0355428	0.000684664
15	15	9	C15orf38	NM_182616.1	2.32503	1.06931	0.250828
6	27	19	SECISBP2L	NM_014701.2	2.32445	0.456307	0.116829
7	7	16	ZNF48	NM_152652.1	2.32381	0.688642	0.177549
22	27	22	KLK15	NM_023006.1	2.32013	0.5643	0.147647
33	25	1	SCO2	NM_005138.1	2.31966	0.28215	0.0405543
14	23	21	ZP2	BC096304.3	2.3194	0.481879	0.109747
18	1	1	CAPN6	NM_014289.2	2.31773	0.48316	0.130483
43	23	17	AGAP2	BC028020.1	2.31706	0.588534	0.14977
34	29	11	CACNG4	NM_014405.2	2.31603	0.47602	0.106858
13	25	7	TPT1	NM_003295.1	2.3137	0.422071	0.0759966
30	21	7	LUC7L	NM_018032.3	2.31346	0.436669	0.0829047
23	3	8	AQP2	NM_000486.3	2.31331	0.152326	0.0157571
31	19	28	OR51T1	NM_001004759	2.31271	0.660569	0.180837
21	5	17	GPX1	NM_000581.2	2.31132	0.811614	0.194125
16	29	11	SLC25A16	NM_152707.2	2.31103	0.755285	0.171099
26	5	24	ZNF250	ZNF250	2.31012	0.1555	0.013971
33	1	24	ZSCAN18	NM_023926.3	2.30982	0.330414	0.0536005
19	15	27	TLK1	BC032657	2.3092	0.656175	0.143598
34	7	28	GPR123	NM_032422	2.30827	0.498967	0.11451
23	3	21	ND	BC069620.1	2.30502	0.231028	0.0343671
5	15	8	PRKCG	NM_002739.3	2.30439	0.657542	0.165916
33	15	3	RSL24D1	BC028672.1	2.30329	0.0355428	0.000738233
42	5	19	BCL2L14	NM_030766.1	2.30256	0.996224	0.227863
12	17	2	HYLS1	BC015047.1	2.3023	0.0341758	0.000798349
31	11	15	C8A	NM_000562.1	2.30207	0.335544	0.0740955
3	21	7	XRCC5	NM_021141.2	2.30142	0.808599	0.191339
29	31	16	COPS6	NM_006833.4	2.29878	0.671982	0.113149
24	23	28	LCE3B	NM_178433	2.29788	0.432168	0.0898921
13	29	4	FAM46C	NM_017709.3	2.29568	1.09456	0.238663
5	1	14	OR1A2	NM_012352.1	2.29296	0.0703045	0.00353411
13	31	19	ZSCAN2	NM_001007072.1	2.28916	0.794636	0.177837
46	21	11	CYP11A1	BC032329.1	2.28671	0.596453	0.135905
7	7	18	SLC41A2	NM_032148.2	2.28647	0.610892	0.157863
6	17	6	MAGEB18	NM_173699.1	2.28588	0.143538	0.0169954
27	5	6	CHEK1	NM_001274.2	2.28435	0.0888571	0.0017215
47	23	23	PRDM4	BC035581	2.283	0.143538	0.0116801
33	19	5	MYL12B	NM_033546.2	2.28147	0.764561	0.176651
16	1	19	IRX2	NM_033267.2	2.28143	0.471626	0.0947968
38	17	25	CDC42SE2	NM_001038702.1	2.28041	0.585871	0.133965
5	1	4	HNRNPR	BC001449.2	2.28037	0.428418	0.096467
46	25	15	S100A7A	NM_176823.2	2.27952	0.812017	0.192875
44	5	20	DYNAP	NM_173629.1	2.27897	0.509708	0.0991906
11	9	27	CDC27	BC011656	2.27873	0.758703	0.191648
11	25	5	SPIC	NM_152323.1	2.27873	0.430615	0.0950938
30	25	21	OR5F1	BC101239.2	2.27705	0.601689	0.13267
34	7	15	DCAF4L2	NM_152418.2	2.27569	0.755285	0.190011
22	25	6	MAB21L1	NM_005584.2	2.27214	0.702394	0.191595
32	25	18	TBL2	NM_012453.2	2.27175	0.293228	0.0355913
44	27	6	GPR17	BC031653.1	2.27087	0.597405	0.124008
7	1	7	ND	BC009956.2	2.27067	0.506229	0.126178
5	9	21	IMPACT	BC036074.1	2.27029	0.69206	0.177699
10	7	23	TUBB4A	NM_006087.2	2.26995	0.35312	0.0743942
12	3	27	CCDC135	BC036667	2.26884	0.488714	0.113156
48	29	26	ZNF438	NM_182755.1	2.26866	0.378436	0.0603986
37	31	27	STRA8	NM_182489	2.26845	0.577571	0.137106
37	15	21	ADCYAP1	BC093837.1	2.26813	0.0378652	0.000962747
35	1	4	FAF1	NM_007051.2	2.26633	0.805182	0.1951
8	25	1	CALN1	NM_031468.2	2.26578	0.644214	0.165104
20	27	15	TSC22D3	NM_004089.3	2.26574	0.456979	0.0917728
18	15	2	ZNF302	NM_001012320.1	2.26522	0.521718	0.147164
39	11	20	FAM109B	BC104176.1	2.26353	0.0888571	0.00512788
5	27	10	LIAS	BC023635.2	2.26273	0.899312	0.228359
22	3	21	EFCAB6	BC039315.1	2.26215	0.100282	0.00815773
31	21	27	ESF1	NM_016649	2.26187	0.984655	0.260457
9	15	18	HLA-DMB	NM_002118.3	2.25992	0.171367	0.0173888
13	13	14	YY1AP1	NM_139119.2	2.25779	0.0478461	0.00130065
31	21	28	UNC5D	NM_080872	2.25676	0.266571	0.0522466
32	21	25	TRIM33	NM_015906.3	2.25595	0.25461	0.0278272
9	29	14	CSK	NM_004383.1	2.25551	0.664963	0.155639
26	7	13	C1orf159	BC008788.2	2.25547	0.625417	0.144982
25	23	8	ALDH5A1	NM_001080.3	2.25474	0.361775	0.0616057
46	23	1	S100A6	NM_014624.3	2.25458	0.637232	0.149485
10	25	5	AP2M1	NM_004068.3	2.25396	0.600251	0.155912
4	7	5	CALML3	NM_005185.2	2.25339	0.563901	0.139384
23	21	10	KIF23	NM_004856.4	2.25114	0.780673	0.202197
21	19	3	TPM3	NM_153649.2	2.25044	0.78428	0.191781
39	27	19	SCOC	NM_032547.1	2.24961	0.866356	0.211356
44	19	25	CNTNAP3B	NM_001201380.1	2.24826	0.98589	0.217222
8	7	29	OPTC	NM_014359.3	2.24734	0.516482	0.127402
14	25	6	RAD51AP1	NM_006479.2	2.24401	0.712972	0.182897
35	1	1	ARL2	NM_001667.1	2.24089	0.690351	0.167797
16	25	12	SLC6A13	NM_016615.2	2.23965	0.814188	0.190366
15	11	20	KRTAP5-3	NM_001012708.1	2.23869	0.917766	0.228002
33	5	14	ND	NM_198460.1	2.23725	0.369099	0.0672278
10	9	20	RPL22	NM_000983.3	2.23529	0.799714	0.211359
45	5	22	TP53RK	BC066309.1	2.23059	0.313613	0.0506035
6	9	11	SORBS2	BC011883.1	2.23049	0.285612	0.0607898
41	25	14	MPP5	NM_022474.2	2.2303	0.502677	0.110473
39	29	13	KHDRBS3	NM_006558.1	2.22974	0.250704	0.0377529
20	21	27	ARL13B	CR936763	2.22806	0.261724	0.0374784
34	29	7	PRR13	NM_018457.3	2.22801	0.334079	0.0655957
43	27	1	SNRNP27	NM_006857.1	2.22774	0.503849	0.12855
28	19	27	KBTBD3	BX640672	2.22727	1.1119	0.246773
46	11	18	ZNF614	ENST00000356322	2.22699	0.426058	0.0878857
31	29	25	DNAJC14	DNAJC14	2.22511	0.7906	0.221606
24	27	3	HJURP	BC001940.1	2.22482	0.891456	0.219755
18	1	24	PRDM9	PRDM9	2.22456	0.342734	0.0846192
48	1	6	PFKFB4	NM_004567.2	2.22225	0.579994	0.118068
40	29	11	CISD2	NM_001008388.1	2.22142	0.820447	0.16849
22	19	3	PSMA7	NM_002792.2	2.2209	0.569493	0.156074
33	23	3	ND	NM_000224.2	2.22037	1.23592	0.271807
26	11	14	KRT79	BC063648.1	2.21869	1.02474	0.240657
11	1	11	KCNIP2	NM_173191.2	2.21849	0.535006	0.13213
20	19	28	USP17L2	NM_201402	2.21829	0.507293	0.109337
26	13	3	DEDD	NM_001039711.1	2.21289	0.83633	0.202148
38	15	6	ICAM1	BC015969.2	2.21176	0.502201	0.112923
9	21	4	DIRAS2	NM_017594.3	2.21162	0.381278	0.0738351
12	1	28	EPHA8	NM_020526	2.21085	1.03963	0.255047
5	3	21	TPSAB1	BC074975.2	2.21032	0.381402	0.0841811
14	19	17	PI4K2A	NM_018425.2	2.20961	0.549803	0.13797
18	7	6	LOC643406	BC031676.1	2.20762	0.385576	0.101682
22	9	14	ASPH	NM_001164756.1	2.20519	0.63567	0.177551
38	15	1	PPP2R5C	BC016183.1	2.20426	0.688642	0.167703
23	19	15	TECPR2	NM_014844.2	2.20096	0.757028	0.199929
35	23	23	ZNF497	BC125273	2.20073	0.353337	0.0683212
22	13	19	PRKACB	NM_002731.2	2.20047	0.89059	0.242384
38	31	25	PKN2	NM_006256.2	2.19986	0.782936	0.192225
2	21	18	LRRC47	NM_020710.1	2.19968	0.973078	0.20341
32	9	24	SIRT2	NM_030593.1	2.19925	0.231028	0.0241463
24	27	11	TRIM17	NM_016102.2	2.19921	0.517194	0.121927
11	9	13	IMPDH2	NM_000884.2	2.19841	0.638155	0.164726
3	15	1	ND	NM_018969.3	2.19817	1.1818	0.270855
35	9	16	VWA5A	NM_014622.4	2.19425	0.853028	0.211357
45	27	19	HIST1H2AJ	NM_021066.2	2.19414	0.968542	0.226006
38	11	29	FTMT	NM_177478.1	2.19376	0.629774	0.152086
34	21	2	ND	NM_003562.3	2.19314	0.408059	0.0914341
15	25	19	FLJ45300	NM_001001681.1	2.18904	0.174012	0.0208389
20	21	21	GUCA1C	BC103993.1	2.18898	0.755285	0.180265
20	31	21	LOC102724631	BC101006.1	2.18898	0.390971	0.0754966
14	17	25	UBE2NL	NM_001012989.1	2.18847	0.57646	0.147682
38	9	11	DNAJA3	BC012343.1	2.18811	0.410109	0.0852962
3	1	25	THBS2	NM_003247.2	2.18668	0.0201608	0.000275957
9	7	8	ND	BC026342.1	2.18495	0.500919	0.112299
24	27	26	CDX4	BC128233	2.18478	0.553648	0.134132
16	31	23	RBMXL2	BC057796	2.18277	0.0888571	0.00492777
38	3	12	RBM12	NM_006047.4	2.18273	0.695477	0.171014
30	17	26	IRF7	NM_004029.1	2.18238	0.355428	0.0648227
43	15	28	KRT12	NM_000223	2.18178	0.733071	0.200045
48	5	7	BLZF1	NM_003666.2	2.18043	0.803522	0.178173
6	1	4	CITED1	NM_004143.2	2.17957	0.0423129	0.00168223
44	1	25	OXT	NM_000915.2	2.1781	0.00836302	4.02253e-05
1	7	15	DOK6	NM_152721.2	2.17186	1.82554	0.214885
11	9	8	CLEC18C	BC039068.1	2.17014	0.496119	0.122674
8	25	15	MGAT5B	BC062354.1	2.16932	0.628835	0.167293
32	1	10	PRKCA	NM_002737.2	2.16905	0.930778	0.197206
42	31	3	ND	BC008499.1	2.16852	0.676121	0.163538
9	5	4	ND	BC001208.1	2.1682	0.255147	0.0385948
18	3	4	TTC39A	BC004399.1	2.16789	0.465288	0.133879
10	5	16	GPATCH11	NM_174931.1	2.16685	0.533142	0.140709
42	9	15	LOC144631	XM_096642.1	2.16682	0.623366	0.148935
48	21	2	ND	NM_001613.1	2.16639	0.151057	0.012166
35	31	9	MTHFD2L	ENST00000423607	2.16517	0.67961	0.170186
21	25	19	MTFP1	NM_001003704.1	2.16302	0.758703	0.191648
19	11	23	NCK1	NM_006153.3	2.16289	0.600997	0.138081
47	31	25	AMPD3	AMPD3	2.16245	1.1278	0.258121
10	29	15	LINC00319	BC128187.1	2.16115	0.821928	0.222047
42	9	19	KLF7	NM_003709.1	2.1575	1.13293	0.262207
44	9	28	SH3PXD2A	NM_014631	2.15731	0.625533	0.138598
37	21	2	HAT1	BC018682.1	2.15534	0.481824	0.114178
10	3	9	SERPINF1	BC013984.2	2.1544	0.872415	0.233959
41	7	22	CDC16	BC010875.2	2.15378	0.782137	0.193508
44	11	19	GTF2A1	NM_015859.2	2.15344	0.0710856	0.00293347
18	13	18	TMEM239	BC021178.2	2.15304	0.940404	0.266256
12	29	16	C6orf99	NM_001195032.1	2.15285	1.0574	0.26221
47	5	21	FETUB	BC074734.2	2.15222	0.154706	0.0148326
10	7	26	FAM166A	FAM166A	2.15218	0.660569	0.180837
32	11	20	KCNQ2	NM_172109.1	2.15093	1.03074	0.218104
40	3	10	MAPK8	NM_139047.1	2.15051	0.720929	0.149638
45	15	7	ND	NM_019087.1	2.15035	0.583124	0.134606
28	13	14	TARS	NM_152295.3	2.14814	0.596453	0.135905
14	7	27	DRD5	BC009748	2.14746	0.187479	0.0255847
8	9	20	PALD1	NM_014431.1	2.14662	0.457956	0.114139
40	23	12	PLCXD1	NM_018390.2	2.14658	0.184683	0.0162302
40	25	5	SERPINA1	BC011991.1	2.14541	0.299893	0.0397226
28	15	15	ST3GAL3	NM_174972.1	2.14402	0.971081	0.227051
33	11	28	BAZ2A	NM_013449	2.14233	0.115514	0.0085755
32	31	1	RTN2	NM_206902.1	2.14186	0.707524	0.148023
38	25	3	HLA-DRB4	NM_021983.4	2.13965	0.712565	0.178577
37	25	2	SCMH1	BC021252.2	2.13965	0.510928	0.124505
37	9	12	SLX1B	NM_024044.2	2.13965	0.644214	0.165104
46	15	12	SLC25A13	NM_014251.1	2.13664	0.315039	0.0573679
11	31	3	TNFAIP8	NM_014350.2	2.13517	0.714274	0.190494
35	31	6	CHMP5	BC006974.1	2.13488	0.587824	0.145929
31	19	21	DGKG	NM_001080744.1	2.13468	0.875877	0.247844
45	9	18	ANAPC2	NM_013366.3	2.13232	0.438013	0.0916114
15	13	17	ND	BC001463.2	2.12974	0.970592	0.246728
18	7	5	TMEM74	NM_153015.1	2.1297	0.582648	0.177156
37	29	7	C19orf18	NM_152474.2	2.12942	0.971081	0.24399
43	1	9	SRSF11	BC040436.1	2.12747	0.495061	0.131926
33	1	6	CHKA	NM_001277.2	2.12631	0.637001	0.153624
12	25	13	RAD51D	BC002723.2	2.12385	0.355428	0.0766968
18	19	18	CCRL2	NM_003965.4	2.1219	0.516987	0.155629
43	23	11	JAM2	NM_021219.2	2.12096	0.0932999	0.00737706
39	27	27	KCNB2	NM_004770	2.12092	0.540917	0.133336
33	13	15	MANEA	NM_024641.2	2.12073	0.986675	0.236889
4	15	17	CTAGE6	BC043153.2	2.12032	0.226374	0.0366874
40	17	6	DMTN	BC006318.2	2.11969	1.10437	0.232313
10	25	27	RASGRP1	BC109296	2.11878	0.87905	0.238041
48	3	23	ENO1	NM_001428.2	2.11722	0	#DIV/0!
42	3	20	STARD4	NM_139164.1	2.11709	0.639771	0.157033
5	19	25	LRRC19	LRRC19	2.11659	0.552183	0.146531
18	1	29	SERGEF	ENST00000525422	2.11615	0.231028	0.0477498
20	11	15	GSTM4	NM_147148.1	2.11223	0.0253877	0.000432107
40	17	17	ID4	NM_001546.2	2.11078	0.945815	0.203187
39	17	12	IER3	BC000844.2	2.11049	0.555357	0.138533
35	13	19	DBR1	NM_016216.2	2.1103	0.195889	0.0259613
28	25	19	IGHV7-81	BC032733.1	2.10988	0.634303	0.149254
37	31	11	SLCO1C1	NM_017435.2	2.10745	0.645324	0.167689
46	1	23	HIST1H2BC	NM_003526.2	2.10675	0.671982	0.169206
24	29	21	MCM8	BC101055.1	2.10611	0.638155	0.164726
41	31	26	TBX1	TBX1	2.10307	0.651195	0.162731
39	9	2	EBAG9	NM_004215.3	2.10055	0.095204	0.00662856
41	25	16	SZRD1	NM_015609.1	2.1004	0.840724	0.211357
33	15	9	SEPP1	BC046152.1	2.10018	0.742591	0.183944
40	17	25	PPP1R1A	NM_006741.3	2.09832	0.777158	0.166848
13	5	8	OR8I2	NM_001003750.1	2.09744	0.571512	0.131298
11	15	23	NME1	ENST00000336097	2.09699	0.708318	0.191751
8	15	3	CDCA7	NM_145810.2	2.09669	0.401907	0.0975662
48	15	4	ND	NM_001313.3	2.09571	0.958546	0.218161
22	27	26	SCRT2	AY129025.1	2.09571	0.0290494	0.000798395
22	15	12	ND	BC021294.2	2.09521	0.802252	0.230517
28	17	25	ERBB4	NM_001042599.1	2.09516	0.13981	0.0122191
4	31	6	MTG2	NM_015666.2	2.09496	0.658226	0.178601
25	3	5	PGRMC1	NM_006667.2	2.09331	0.763097	0.184625
41	31	17	EPC1	BC036529.1	2.09238	1.14908	0.27085
43	1	13	CD2	NM_001767.2	2.09193	0.557376	0.155078
25	9	4	TWF2	NM_007284.3	2.09118	0.589532	0.137723
46	23	7	MSLN	BC009272.2	2.08945	0.566464	0.139636
10	11	5	PNKD	BC036457.2	2.087	0.844142	0.232708
14	25	5	C11orf68	NM_031450.2	2.08627	0.244357	0.0431118
34	7	8	SERPINI2	NM_006217.3	2.08608	0.357967	0.0799045
46	7	18	NDUFS3	NM_004551.1	2.08545	0.66771	0.169542
45	5	5	NEURL3	BC012317.1	2.08429	0.86123	0.211356
34	31	7	MEN1	BC002544.2	2.08406	0.593438	0.158746
40	19	21	SLC6A5	BC096320.3	2.08371	0.00745654	2.91417e-05
9	23	10	DYNC1I1	BC037854.1	2.08353	0.722086	0.183228
3	11	11	TRIM29	NM_012101.3	2.07909	1.11172	0.268608
33	25	14	DPY19L4	NM_181787.1	2.07862	0.616446	0.151042
8	23	19	CCAR2	NM_021174.4	2.07746	0.514326	0.137629
32	31	11	TRAP1	NM_016292.1	2.07737	0.517031	0.101028
19	5	22	PRMT6	BC073866.1	2.07595	0.738197	0.181849
22	3	10	ALPK1	BC060780.1	2.07595	0.56805	0.166229
23	27	1	PDRG1	NM_030815.2	2.07592	0.688931	0.19123
2	5	13	CCDC74A	NM_138770.1	2.07439	0.324328	0.0485047
10	21	9	OR4F3	NM_001005224.1	2.07396	0.0278289	0.00068472
21	3	7	AGR2	NM_006408.2	2.07111	0.66939	0.174605
14	25	22	C19orf66	BC026180.1	2.06961	1.02105	0.264234
28	27	7	GPR161	NM_153832.1	2.0691	0.363905	0.0698038
33	27	20	OTUD5	BC098440.1	2.06744	0.812672	0.203626
17	21	9	CECR1	BC051755.1	2.06604	1.07961	0.189012
41	5	22	C12orf60	BC015546.1	2.0658	0.829333	0.211358
16	25	14	ATP6V0A2	NM_012463.2	2.06578	0.505313	0.117677
38	1	5	ND	BC022217.1	2.06428	0.599785	0.152087
34	11	17	PEX1	NM_000466.2	2.06389	0.644214	0.175459
6	5	2	HOMER3	NM_004838.2	2.06263	0.283659	0.0671735
8	15	27	TGFBRAP1	BC020548	2.06151	0.883444	0.240082
7	17	24	ND	NM_014231.3	2.05955	0.456247	0.122442
4	9	16	ND	NM_018984.2	2.05903	0.236952	0.0415388
35	25	12	FSD1L	BC036746.1	2.04856	0.615652	0.160353
22	13	20	KIF16B	NM_024704.3	2.04846	0.958289	0.267432
13	19	14	ND	NM_000415.1	2.04704	0.0125445	0.000105021
11	21	15	ZW10	NM_004724.2	2.04487	0.297932	0.061609
18	23	24	NUF2	NM_031423.3	2.04318	0.352694	0.0984165
33	15	5	LDHAL6A	BC014340.1	2.04269	0.22849	0.0335063
34	27	14	MASP2	NM_006610.2	2.04097	0.732205	0.201608
37	15	5	CIRH1A	BC009348.2	2.03881	0.857269	0.226911
41	7	10	SLFN11	BC052586.1	2.03812	0.123033	0.0108876
18	23	17	ND	NM_017852.1	2.03552	0.203927	0.0407086
25	9	11	ASIC2	NM_001094.4	2.03383	0.552183	0.130479
21	3	18	GPSM1	BC048343.1	2.03377	0.906342	0.235364
14	31	22	SLC35E4	BC093099.1	2.03314	0.678731	0.189469
44	11	8	HYAL3	BC005896.1	2.03252	0.10116	0.00643662
4	27	13	NECAB1	BC068448.1	2.03178	0.837795	0.229666
18	21	2	RAN	NM_006325.2	2.03171	0.478949	0.148585
24	21	19	KIAA1467	NM_020853.1	2.03153	0.318404	0.0653181
7	11	27	COL8A1	BC013581	2.03148	0.544567	0.154834
11	7	11	GPR55	NM_005683.2	2.03136	1.01297	0.264706
31	17	2	DNAJC7	NM_003315.1	2.03126	0.283659	0.0671735
44	23	23	Pdc	Pdc	2.03118	1.35655	0.291044
18	27	11	LKAAEAR1	NM_001007125.1	2.02919	1.13071	0.307144
33	7	28	BRS3	NM_001727	2.02903	0.669224	0.169625
35	7	28	PGR	NM_000926	2.02887	0.594659	0.155479
35	15	12	IGFBP3	BC000013.2	2.02887	0.266571	0.0477475
46	31	23	CLP1	BC000446	2.02715	0.386528	0.0850853
26	13	2	CAAP1	BC014658.1	2.0241	0.16502	0.0194414
16	13	18	VAX2	NM_012476.1	2.02349	0.109851	0.00846974
28	17	21	ND	BC104234.1	2.02299	0.159943	0.0167076
45	5	13	LOC100101148	BC070189.1	2.02285	0.00317347	7.12221e-06
4	31	16	LOC283034	XM_210860.4	2.02235	0.758703	0.211361
47	3	3	ND	BC014465.1	2.02209	0.872069	0.219947
39	27	23	BNC1	BC111598	2.02195	0.127227	0.0123782
9	19	4	DUSP22	BC016844.1	2.0218	0.70158	0.182473
18	13	10	SLC13A3	BC035966.1	2.02129	0.577571	0.183953
21	11	28	ADCY5	NM_183357	2.01877	0.728311	0.194538
22	15	18	ND	BC001625.1	2.01763	0.736403	0.220271
28	23	10	SPECC1	BC050058.1	2.01482	0.894629	0.221154
35	7	8	LINC00852	NM_001039102.1	2.01164	0.0944106	0.00692242
42	25	8	ZNF20	BC045814.1	2.00947	0.127584	0.0117536
19	21	21	SLC25A2	BC100937.2	2.00931	0.380816	0.0794253
24	7	12	ACAA1	NM_001607.2	2.00926	0.352096	0.0777579
48	13	4	AIMP2	NM_006303.3	2.00921	0.657004	0.153364
39	13	1	SAE1	NM_005500.1	2.00882	0.52289	0.135114
9	19	8	ABCC5	NM_001023587.1	2.00734	0.206795	0.0296552
11	27	21	TAS2R1	BC095521.1	2.00638	0.261378	0.0507842
16	23	4	VPS37A	BC022363.1	2.0054	0.315316	0.0599024
44	17	10	ND	BC038983	2.0042	0.573604	0.133651
4	23	2	IRF2	BC015803.2	2.00323	0.652796	0.184066
8	7	27	HIST1H4J	BC017361	2.00233	0.514102	0.142761
30	17	22	SCO2	BC102024.1	1.99807	0.611063	0.154919
3	13	25	FSTL3	NM_005860.2	1.99738	0.5643	0.147647
46	17	10	C2orf43	NM_021925.1	1.996	0.769724	0.203206
17	9	22	KLC3	BC073841.1	1.99565	0.848927	0.149987
24	7	10	TEK	BC035514.1	1.9947	0.552183	0.146531
47	29	19	COA6	NM_001012985.1	1.99258	0.823947	0.211358
44	15	21	MCPH1	BC030702.1	1.9925	0.158673	0.0158667
21	27	24	HSP90B1	BC009195.2	1.99223	0.443797	0.109205
3	25	14	C22orf31	NM_015370.1	1.99168	0.524257	0.135264
4	29	21	CLEC3A	BC104414.2	1.99092	0.406204	0.103294
38	7	22	PRKAG2	NM_001040633.1	1.98998	0.552281	0.142626
5	31	16	CCDC103	NM_213607.1	1.98969	0.661768	0.188944
22	29	18	AAMP	NM_001087.3	1.98937	0.549298	0.166734
20	13	13	SLC41A3	NM_001008485.1	1.98836	0.631808	0.161462
8	5	29	SPINK13	NM_001040129.2	1.98774	0.533142	0.150239
1	11	17	ND	NM_205837.1	1.98703	1.96818	0.244231
46	7	27	DRD2	BC021195	1.98562	0.666428	0.176535
8	13	15	OTX2	NM_172337.1	1.98547	0.701971	0.201861
39	13	3	BBS10	BC013795.1	1.98384	0.699465	0.190079
40	11	21	ZBED5	BC038508.1	1.98383	0.570736	0.120709
2	27	15	NPFFR2	NM_053036.1	1.98343	0.090011	0.00464193
40	15	15	SLC51B	NM_178859.2	1.98251	0.748938	0.168266
5	3	20	OSBPL3	NM_145322.1	1.98101	0.615822	0.175958
40	3	27	FGFRL1	BC036769	1.98076	0.897684	0.20276
28	27	15	ACOT8	NM_005469.2	1.97898	0.152326	0.0157571
16	3	14	TTC27	NM_017735.3	1.97754	0.817485	0.211358
26	21	13	TTC38	NM_017931.2	1.97635	0.221832	0.0348364
44	17	7	ND	BC029375.1	1.97549	0.444862	0.0958645
26	7	23	PHOSPHO2	NM_001008489.2	1.97527	0.0574153	0.00258464
16	23	5	TMEM263	NM_152261.1	1.97402	0.753543	0.195993
9	5	13	RTBDN	NM_031429.1	1.97329	0.977428	0.249646
45	9	9	GEMIN8	NM_017856.2	1.97325	0.660569	0.169146
8	15	18	C9orf89	NM_032310.3	1.97072	0.866356	0.243318
23	1	22	NR1H3	BC041172.1	1.96897	0.0468697	0.00203628
3	17	24	ZC3H3	NM_015117.1	1.96876	0.331816	0.0711524
20	27	6	CSF2RA	NM_006140.3	1.9683	0.739418	0.192532
10	5	18	ZNF585A	BC026081.2	1.96723	0.14183	0.0183765
45	7	25	PRSS36	NM_173502.4	1.96511	0.0666428	0.00325612
8	31	19	TTC7B	NM_001010854.1	1.96221	0.663865	0.19299
25	9	10	ADRB2	NM_000024.3	1.96215	0.0146353	0.000154649
10	3	7	ND	NM_032497.1	1.96096	0.504264	0.1454
21	27	16	MRPL21	BC055088.1	1.96026	0.0766392	0.00480372
24	17	13	HBD	NM_000519.3	1.95761	0.563901	0.152974
9	1	5	ND	BC020633.1	1.95683	0.343125	0.073351
4	17	21	SYTL3	BC100830.1	1.95635	0.328088	0.0766986
4	1	23	CFB	BC007990.2	1.95635	0.86123	0.240876
9	1	9	PRKCZ	NM_002744.4	1.95418	0.717203	0.19198
34	9	6	SHFM1	NM_006304.1	1.95295	0.209449	0.0355948
3	21	9	GDA	NM_004293.3	1.95213	0.967619	0.253101
7	13	12	CNPY3	NM_006586.2	1.9504	0.0710856	0.00492816
21	27	7	SLC2A5	NM_003039.1	1.94976	0.346543	0.0777319
16	11	5	LTA	BC034729.1	1.94823	0.312269	0.0613565
18	9	12	GPR141	NM_181791.1	1.94805	0.545883	0.179212
20	23	18	EIF4E3	NM_173359.3	1.94719	0.524257	0.131497
24	7	18	PXMP4	BC001147.1	1.94388	0.86617	0.235278
20	21	18	CREB5	NM_001011666.1	1.94126	0.5643	0.144588
30	9	13	UBE2N	NM_003348.3	1.9409	0.972751	0.24765
21	27	26	ARMC9	BX537956	1.94043	0.59238	0.161657
7	19	19	ND	NM_021058.3	1.93954	1.13414	0.29821
5	9	28	MAP1LC3B2	NM_001085481	1.93752	0.550914	0.158511
5	17	28	AQP6	NM_001652	1.93752	0.302114	0.0687052
34	23	18	MTCH2	NM_014342.2	1.93464	0.452487	0.122524
41	23	10	CATSPER1	BC032950.2	1.93432	0.457956	0.114139
6	15	17	ADAD2	BC033491.1	1.93338	0.45112	0.141549
24	29	13	PTTG2	NM_006607.1	1.93327	0.638233	0.177674
3	1	19	ND	NM_199427.1	1.93311	0.459664	0.117838
12	5	1	PHKG2	NM_000294.1	1.93053	0.740475	0.211362
31	27	25	LRRC31	LRRC31	1.9279	0.450748	0.139346
10	19	20	SIRT4	NM_012240.1	1.92635	0.773797	0.228665
46	31	21	PRKAG3	BC098255.1	1.92629	0.285612	0.055936
16	11	19	KCNJ10	NM_002241.3	1.92624	0.728628	0.193478
37	13	2	APH1A	NM_016022.2	1.92277	0.631569	0.177353
34	1	12	G6PD	NM_000402.2	1.92269	0.333214	0.0794282
26	7	3	COIL	NM_004645.2	1.92261	0.244357	0.0431118
31	19	15	PTGER3	NM_198719.1	1.92229	0.840103	0.256561
47	9	14	ND	NM_005476.3	1.92134	0.717692	0.190588
13	1	16	PCGF3	NM_006315.4	1.9211	0.556663	0.138665
48	15	6	ZNF616	BC032805.1	1.91961	0.767481	0.189169
7	23	20	Unknown (protein for MGC:71261)	BC064491	1.91839	0.32052	0.0800974
41	27	9	ZEB2	BC060819.1	1.91801	0.590265	0.158509
15	19	18	IL18R1	NM_003855.2	1.91732	0.328088	0.0766986
11	23	21	NUBP1	BC100290.1	1.91699	0.540609	0.155047
30	15	4	PAFAH2	NM_000437.2	1.91656	0.643579	0.170894
25	19	13	RHOXF2	NM_032498.1	1.91648	0.516482	0.127402
11	21	26	FOXK2	FOXK2	1.9143	0.604912	0.176008
47	29	16	THEM6	BC019104.2	1.91388	0.192947	0.0269541
41	27	12	ARMC1	NM_018120.3	1.91356	0.779208	0.21136
5	19	1	SPDEF	NM_012391.1	1.91272	0.926475	0.258874
11	21	13	ZNF784	NM_203374.1	1.91241	0.498869	0.14113
6	23	21	SLC25A52	NM_001034172.1	1.91031	0.756093	0.240476
20	13	2	N6AMT1	BC011554.1	1.90999	0.352011	0.0760539
41	11	17	CMTM1	NM_181285.1	1.90941	0.493498	0.127873
8	11	7	WDR4	NM_018669.4	1.9083	0.263154	0.0565967
47	17	18	PTPN6	NM_002831.4	1.90828	0.484271	0.121155
43	21	26	DUXA	DUXA	1.90807	0.413185	0.116749
41	3	16	ZNF684	NM_152373.2	1.90645	0.929191	0.245581
47	13	25	IMPG1	NM_001563.2	1.90627	0.927873	0.241048
13	5	15	ZDHHC8P1	NM_152509.1	1.904	0.781942	0.202807
25	25	17	ZNF655	NM_001009957.1	1.90384	0.894039	0.22984
29	5	3	LINC00312	NM_013343.1	1.90328	0.63866	0.129958
31	5	5	SIGLEC7	NM_014385.1	1.90071	0.410109	0.125401
9	29	3	PYROXD2	NM_032709.1	1.90033	0.484675	0.125396
3	19	26	REST	REST	1.89836	0.840724	0.231071
18	29	13	UCK2	NM_012474.3	1.89809	0.822216	0.261326
38	11	13	MLX	NM_198204.1	1.89759	0.797083	0.218255
35	5	28	CHP2	NM_022097	1.89712	1.2523	0.30346
8	21	4	MYL1	NM_079422.1	1.89696	0.444285	0.125398
39	13	24	SEC14L3	BC101004.1	1.89644	0.712565	0.200599
35	25	4	OAT	NM_000274.1	1.89636	0.798005	0.221508
10	3	6	GNG7	NM_052847.1	1.89634	0.545836	0.164647
37	13	20	UBE2J2	NM_058167.2	1.89515	0.686791	0.195463
22	29	12	MTF2	BC010013.2	1.89403	0.133286	0.0188823
25	25	15	FAXDC2	NM_032385.1	1.89393	0.897456	0.231376
8	3	22	HHAT	BC051191.1	1.8938	0.647183	0.193595
21	29	7	CDC20B	BC037547.1	1.89375	0.977428	0.260289
42	29	4	ATRX	BC002521.2	1.89327	0.779208	0.21136
10	29	14	BMF	BC069505.1	1.89308	0.369099	0.0997798
6	7	25	CPO	NM_173077.2	1.89226	0.422071	0.133272
15	1	17	SLC48A1	BC002759.2	1.89152	0.64104	0.186475
12	11	26	LIPF	LIPF	1.8891	0.224258	0.0416457
6	9	2	TMEM186	BC015912.1	1.88777	0.517462	0.170039
6	9	7	BZW1	NM_014670.2	1.8868	0.223729	0.0514425
6	5	16	ZNF771	NM_016643.1	1.88638	0.601494	0.198686
18	11	12	MOV10	NM_020963.1	1.88577	0.47602	0.158873
18	5	16	WDR13	NM_017883.3	1.88577	0.47602	0.158873
9	5	1	RRAGA	NM_006570.4	1.88108	0.19057	0.0281428
28	1	9	CARKD	BC041028.1	1.88063	0.173675	0.0218352
29	29	24	ND	BC000566.2	1.87995	0.738197	0.157029
15	19	5	RBP5	NM_031491.1	1.87908	0.766905	0.221932
8	1	10	AIMP1	NM_004757.2	1.8788	0.812017	0.238339
37	21	8	SRPK1	BC038292.1	1.8785	0.664697	0.19054
28	15	11	ATP5J2	BC003678.1	1.87812	0.840969	0.220273
20	27	14	PPP1R16B	NM_015568.2	1.87759	0.591707	0.157813
45	25	21	ENAH	BC095481.1	1.87661	0.0226498	0.000407809
6	15	21	ARNTL	BC031214.1	1.8757	0.475354	0.155451
41	19	1	MPLKIP	NM_138701.1	1.87464	0.299893	0.0625383
24	21	2	TSPAN5	NM_005723.2	1.87416	0.47602	0.129593
30	29	16	IMAGE:4710250	BC022058.1	1.87287	0.818754	0.220521
43	5	28	CDH10	NM_006727	1.87139	0.592729	0.183151
5	1	24	DDO	NM_004032.2	1.87082	0.211641	0.0393539
42	25	7	ARMC7	NM_024585.2	1.87077	0.187869	0.0272385
25	15	5	NECAB1	BC016340.1	1.8707	0.0990873	0.00749021
5	5	17	ND	BC006107.1	1.87001	0.209184	0.0385705
13	23	4	RPL23	BC034378.1	1.86943	0.846876	0.220906
11	7	16	RFX4	NM_213594.1	1.86934	0.48554	0.139641
37	25	25	MRVI1	MRVI1	1.8687	0.58101	0.165976
10	27	12	OR52N4	ENST00000317254	1.86864	0.499455	0.150679
10	25	6	POU5F2	BC029532.1	1.8682	0.27962	0.0662561
9	11	19	PSCA	NM_005672.3	1.8682	0.0793367	0.00529703
25	31	28	SKOR1	NM_001031807	1.86815	0.444285	0.10686
26	13	26	TMPRSS7	TMPRSS7	1.86796	0.0615164	0.00325621
23	11	23	C2orf66	NM_213608.1	1.8675	0.801228	0.236911
40	1	3	FHL5	BC021723.2	1.86716	0.896648	0.211355
42	3	4	MPST	NM_021126.4	1.86662	0.54193	0.145557
34	31	11	UNC119	NM_005148.2	1.86621	0.493157	0.142037
46	7	14	WNT8A	NM_058244.2	1.86607	0.983486	0.259954
9	11	6	MTM1	BC030779.1	1.86526	0.435741	0.110882
5	11	28	NKX6-3	NM_152568	1.86491	0.0744178	0.00544348
28	29	18	GPIHBP1	NM_178172.2	1.86357	0.0223696	0.000392724
20	29	5	MGC4294	BC002831.2	1.86276	0.285612	0.055936
43	1	3	ACTRT1	NM_138289.1	1.86223	0.479082	0.14477
5	19	11	PSMA8	NM_001025096.1	1.86141	0.747518	0.222215
5	23	9	TCEAL8	NM_001006684.1	1.8605	0.553914	0.165234
8	31	17	RIMS3	NM_014747.2	1.86007	0.633107	0.192146
48	19	12	PMM2	NM_000303.1	1.85912	0.493157	0.115394
33	3	12	TRIM62	BC001222.1	1.85854	0.0385985	0.00123041
26	25	14	ND	NM_203497.1	1.85802	0.844142	0.232708
40	13	15	CCT2	NM_006431.2	1.85734	0.573128	0.129787
12	7	24	ZSCAN22	ZSCAN22	1.85618	0.594659	0.175462
47	7	1	ND	BC000552.1	1.85604	0.288785	0.0573694
3	7	13	NT5C3B	NM_052935.2	1.85525	0.779403	0.22034
44	9	24	SKI	SKI	1.85517	0.858496	0.219492
40	23	25	INPP4B	NM_001101669.1	1.855	0.330944	0.0572445
23	13	28	BCL9L	NM_182557	1.85418	0.615164	0.187361
2	1	23	GLO1	NM_006708.2	1.85327	0.990122	0.234874
7	19	20	IGKC	BC067092.1	1.85274	0.548521	0.169952
44	15	29	AGRP	NM_001138.1	1.85215	0.750842	0.193981
15	27	14	LOC402527	XM_379853.2	1.85184	0.255072	0.0533441
35	11	21	SCART1	BC038300.1	1.85168	0.590265	0.167708
3	17	26	NOTO	NOTO	1.85156	0.361775	0.0882882
46	17	20	FAM156A	NM_014138.3	1.84971	0.649464	0.182258
20	19	13	SMA4	BC067830.1	1.84947	0.366169	0.0840779
2	3	19	CNOT7	NM_054026.1	1.84797	0.60719	0.143414
37	13	27	KRT222	BX538083	1.84791	0.375934	0.0955935
3	1	3	ND	NM_002801.2	1.84737	0.547279	0.154221
44	23	24	HSFX1	NM_016153.1	1.84711	0.820219	0.211358
32	7	22	ARHGAP36	BC063790.1	1.84701	0.227269	0.0301385
6	3	7	RAD23B	BC020973.2	1.84643	0.470942	0.15619
37	23	24	FAM71F2	BC047310.1	1.84633	0.00732338	5.02125e-05
40	9	20	SCNN1B	BC036352.1	1.84534	0.444285	0.0917734
30	19	12	WDR59	BC004519.2	1.84514	0.401907	0.0975662
41	7	28	ZNF17	NM_006959	1.84428	0.656432	0.184205
32	7	23	DNASE1L1	NM_001009932.1	1.84369	0.539489	0.121834
11	7	9	RETSAT	BC011418.1	1.84342	0.45721	0.131305
43	5	24	SFTPD	BC022318.1	1.84173	0.183085	0.0329015
9	7	5	SAA2	NM_030754.2	1.83953	0.311	0.0679412
11	25	13	HCFC1R1	NM_001002018.1	1.83858	0.171367	0.0272028
35	3	13	SETBP1	BC062338.1	1.83805	0.738197	0.211362
34	7	4	ND	NM_020383.2	1.83798	0.493157	0.144226
19	17	28	ROS1	NM_002944	1.83784	0.555357	0.148269
37	17	19	CGB1	ENST00000301406	1.83761	0.677391	0.197468
11	15	7	CD9	NM_001769.2	1.83516	0.836737	0.24454
31	13	28	ITIH6	NM_198510	1.83318	0.336836	0.0996735
7	11	12	BIRC7	BC014475.1	1.83304	0.257051	0.0596635
15	13	22	VIPR1	BC064424.1	1.83234	0.577571	0.171793
5	11	20	TPD52	NM_005079.2	1.83191	0.80456	0.238605
30	7	26	MIXL1	MIXL1	1.8319	0.433178	0.109468
38	23	5	GSTM4	NM_000850.3	1.83097	0.348023	0.0823546
41	9	5	MED29	BC019015.2	1.83079	0.147725	0.0182539
5	29	17	MCAT	BC042195.1	1.83052	1.00853	0.28037
45	15	25	DUSP8	NM_004420.2	1.83039	0.0222143	0.000407812
41	3	6	LOC101927129	BC021741.1	1.82999	0.785013	0.219705
44	13	4	ND	ENST00000381253	1.82984	0.662034	0.171892
17	9	12	ITGB7	NM_000889.1	1.82913	0.701163	0.12984
35	3	26	GFRA2	GFRA2	1.82842	0.379662	0.0962639
23	23	25	DAPK3	DAPK3	1.8274	0.582355	0.179213
23	29	1	SPC25	NM_020675.3	1.82661	0.500575	0.151371
31	7	7	BTBD10	BC017072.1	1.82611	0.545836	0.182491
17	7	4	MEST	NM_002402.2	1.82563	0.923743	0.179636
19	13	28	FOXE1	NM_004473	1.82521	0.506485	0.133265
4	29	24	WBP11	NM_016312.2	1.82433	0.369099	0.0997798
15	29	3	PELO	BC005889.2	1.82338	0.746053	0.22144
4	19	19	CCDC67	BC050325.1	1.82283	0.563435	0.170918
9	13	21	TLE4	BC045650.1	1.82281	0.583124	0.163689
21	25	28	MED12	NM_005120	1.82174	0.448093	0.121911
14	5	5	COPS7A	NM_016319.1	1.82174	0.808368	0.24054
48	3	1	ACP1	ENST00000405233	1.8202	0.440583	0.100921
22	9	13	TAF8	BC033728.1	1.81912	0.644214	0.211367
3	21	12	MS4A3	NM_006138.4	1.81699	0.502201	0.141494
23	25	9	NOP16	BC032424.2	1.81592	0.456979	0.136232
23	1	27	PCDHB15	BC038797	1.81592	0.418898	0.121735
26	17	16	BATF3	NM_018664.1	1.81496	0.740475	0.211362
14	25	10	TTC18	NM_145170.2	1.8141	0.620632	0.19055
7	15	11	QTRTD1	NM_024638.2	1.81334	0.325112	0.0877467
31	5	28	SYN1	NM_133499	1.81289	0.364314	0.112767
15	5	8	OR10A3	NM_001003745.1	1.8111	0.526307	0.156451
40	19	5	IGK	BC016380.1	1.81105	0.990122	0.234874
3	27	4	SLC26A1	NM_134425.1	1.811	0.479828	0.134137
21	27	4	PDZD3	NM_024791.2	1.81052	0.482811	0.135134
25	31	8	TROVE2	NM_004600.4	1.80868	0.615164	0.166443
25	25	16	FAM210A	NM_152352.2	1.80868	0.656175	0.178508
25	7	12	DYRK2	BC006375.2	1.80802	0.571647	0.153098
23	15	12	CPM	NM_001005502.1	1.80696	1.01364	0.285043
26	23	23	---	Lin28	1.80635	0.648657	0.186746
38	17	4	SLMO2	NM_016045.2	1.80585	0.370807	0.0920921
21	23	18	CASP7	NM_001227.3	1.80465	0.727012	0.211362
3	7	25	H2AFJ	NM_177925.2	1.80455	1.19291	0.302292
30	27	6	GNPDA2	BC015532.2	1.8045	0.551784	0.151926
37	5	7	WWP2	NM_199423.1	1.80387	0.471626	0.133777
37	23	14	ATP6AP1L	NM_001017971.1	1.80387	0.389604	0.103427
5	27	4	LRRC2	NM_024750.2	1.80369	0.812762	0.24277
38	25	26	SOX3	BC093865.1	1.80168	0.243522	0.0468581
43	5	27	DOK2	BC032623	1.80162	0.932999	0.274621
48	15	3	HADHB	BC017564.2	1.80118	0.818754	0.211358
30	5	4	GLA	NM_000169.1	1.80004	0.888571	0.24246
6	29	4	SMIM14	NM_174921.1	1.79826	0.0393022	0.00201825
19	15	25	CPZ	NM_001014447.2	1.79764	1.02993	0.267932
4	21	9	OR10AG1	NM_001005491.1	1.79653	0.295711	0.0726707
34	15	10	C7orf62	NM_152706.2	1.79562	0.693085	0.211364
45	27	20	IGKC	BC067226.1	1.7951	1.07052	0.274332
43	17	8	RAC1	NM_006908.3	1.7946	0.295279	0.0767011
45	19	1	ELAC1	NM_018696.2	1.79411	0.0546813	0.00253259
46	9	9	CYCS	BC015130.1	1.79395	0.738197	0.211362
19	9	14	MMP27	NM_022122.1	1.79362	0.370978	0.0882062
10	21	22	KLHDC3	BC012987.2	1.79353	0.544327	0.172517
33	31	20	SLC25A39	BC096819.1	1.79247	0.374096	0.0905656
44	21	18	MKNK2	NM_017572.2	1.79227	0.988217	0.251258
3	13	5	DLEU1	BC020692.1	1.79223	0.295652	0.067313
9	13	11	PPP1R8	NM_014110.3	1.7922	0.490764	0.135437
19	31	6	ATP6V0B	BC005876.2	1.79087	0.879457	0.239081
7	11	16	GYPC	NM_016815.2	1.78874	0.591683	0.189595
9	9	1	DIRAS3	NM_004675.2	1.78744	0.54156	0.1531
7	29	3	USP14	NM_005151.3	1.78576	0.695206	0.220813
12	13	5	KLHL3	BC034035.1	1.78554	0.90338	0.260826
22	15	21	BPHL	BC037778.1	1.78538	0.470161	0.154939
8	7	2	LFNG	BC014851.1	1.78347	0.389604	0.112306
13	5	20	HSPA4	BC110861.1	1.78336	0.658454	0.179715
23	15	21	KLK14	BC074904.2	1.78276	0.177714	0.0314115
43	15	19	CHRNA3	NM_000743.2	1.78245	0.813154	0.25092
45	21	13	STRADA	NM_153335.4	1.78227	0.418898	0.105359
45	11	23	MMP3	BC069676.1	1.78227	0.837795	0.229666
16	13	22	ND	BC069428.1	1.78194	0.149946	0.0188815
37	27	20	SLC39A13	BC008853.2	1.78185	0.888571	0.253854
4	17	25	PZP	NM_002864.2	1.78032	0.505802	0.15461
6	11	14	ZCCHC8	BC065918.1	1.77994	0.611546	0.211369
41	31	2	STX10	BC017237.2	1.77922	0.544567	0.154834
28	27	16	GPR156	NM_153002.1	1.7791	0.697528	0.192723
32	19	27	FOXD4L6	BC103887	1.77864	0.81729	0.201939
22	29	28	STK39	NM_013233	1.77846	0.594073	0.199421
46	3	1	TPTE	BC028719.1	1.77797	0.333214	0.0794282
3	31	13	ND	BC035137.1	1.77782	0.539489	0.157574
33	31	10	GOLGA1	BC032853.1	1.77653	0.0743168	0.00484469
48	5	12	PUS7L	BC033621.2	1.77484	0.390336	0.0869731
30	17	8	PLEKHA3	NM_019091.3	1.77455	0.213257	0.036426
18	13	16	SFR1	NM_145247.4	1.77336	0.130256	0.022254
13	29	18	PPM1F	NM_014634.2	1.77184	0.239914	0.0421695
13	9	21	NME4	NM_005009.2	1.77184	1.1196	0.280663
42	1	23	PIN4	ENST00000373669	1.77175	0.472558	0.129155
3	15	28	FAM65A	NM_024519	1.77111	0.61796	0.183455
47	29	28	SNX29	NM_001080530	1.77065	0.584406	0.164409
19	9	17	LY6G5C	NM_001002848.1	1.76992	0.677452	0.190909
21	29	1	ATP6V0A2	BC022300.1	1.7694	0.592795	0.175361
43	31	3	SMPD2	BC000038.2	1.76904	0.542663	0.174901
42	3	6	CDK2AP1	BC034717.1	1.76892	0.533142	0.150239
23	11	28	SLC6A2	NM_001043	1.76826	0.173271	0.0303604
37	29	21	TMEM128	BC091482.1	1.76754	0.573128	0.171522
38	27	21	CYP2C18	BC096260.1	1.76727	0.647691	0.189025
14	17	7	GIMAP5	NM_018384.3	1.76718	1.0679	0.295526
7	17	22	NUBPL	BC024919.1	1.76657	0.615164	0.198957
46	7	2	RWDD2B	NM_016940.1	1.76539	0.240318	0.0468399
20	13	18	THAP6	NM_144721.3	1.76533	0.584406	0.164409
11	17	8	NDUFS6	NM_004553.3	1.76522	0.548521	0.169952
15	25	21	NPR2	BC096341.1	1.76331	0.510928	0.155081
43	15	1	NCK2	NM_001004720.1	1.76185	0.903608	0.272025
44	19	10	WDR63	BC040265.1	1.76045	0.755285	0.202514
7	21	1	CAMK2N1	BC020630.1	1.75996	0.554246	0.179652
30	13	22	NAPB	BC047426.1	1.75949	0.519006	0.144767
5	17	1	SFTPA1	BC026229.1	1.75925	0.486406	0.149363
31	15	4	PSMC5	NM_002805.4	1.75829	0.615164	0.211369
11	13	8	TEF	NM_003216.2	1.75694	0.720255	0.222639
13	27	17	TRIM25	BC016924.1	1.75673	0.501408	0.132676
43	17	26	LEUTX	LEUTX	1.7565	0.577083	0.187591
33	21	15	PAIP1	NM_183323.1	1.75528	0.209449	0.0355948
6	29	21	PLD5	BC101373.1	1.75478	0.604228	0.21137
5	21	24	OR11H6	NM_001004480.1	1.75375	0.637134	0.200201
23	3	5	WDFY2	NM_052950.2	1.75375	0.399857	0.118787
42	13	28	ERMARD	NM_018341	1.75338	0.0666428	0.00408326
42	27	3	PNLIPRP2	BC005989.2	1.75338	0.199928	0.0335077
35	1	6	STK11	NM_000455.4	1.75324	0.888571	0.253854
28	27	28	GBX1	NM_001098834	1.75226	0.937038	0.251452
7	25	7	EIF5A2	NM_020390.5	1.7518	0.537536	0.174591
47	13	5	TTLL3	BC009479.1	1.75147	0.160316	0.0218358
32	27	12	DKK3	BC007660.2	1.75112	0.315039	0.0573679
10	1	25	SFTPA1	ENST00000372308	1.74998	0.266571	0.0667877
5	23	11	CEP104	BC047450.1	1.74997	0.474189	0.145561
8	31	10	CCDC94	NM_018074.3	1.74943	0.666428	0.211366
25	13	15	PPA2	NM_176869.2	1.7492	0.143538	0.0169954
32	29	3	RPSA	NM_001012321.1	1.74919	0.91856	0.226836
7	3	8	FAM58A	NM_152274.2	1.74876	0.45095	0.142898
18	9	20	MS4A3	NM_001031666.1	1.74821	0.23426	0.064109
24	21	15	MAP2	NM_031845.2	1.74814	0.896648	0.257663
20	15	14	ZGRF1	NM_138698.2	1.74762	0.590265	0.167708
9	3	1	LPAR2	NM_004720.4	1.74399	0.609306	0.178511
34	5	10	JUP	BC011865.2	1.74348	0.922746	0.26987
34	1	8	OR4K14	NM_001004712.1	1.74348	0.676681	0.211365
46	3	4	RBBP4	NM_005610.1	1.74283	0.508536	0.14584
39	11	2	NETO2	BC012381.1	1.74279	0.399857	0.110103
8	9	13	NME7	NM_013330.3	1.74075	0.224756	0.0490504
31	29	12	CCDC115	BC006429.1	1.73995	0.165597	0.0332436
48	3	21	NMNAT3	BC036218.1	1.73905	0.181132	0.0240296
10	3	26	FLJ16126	FLJ16126	1.73746	0.460153	0.146538
15	9	1	PANK3	NM_024594.2	1.73695	0.822332	0.247613
9	29	9	SLC2A14	BC060766.1	1.73683	0.421278	0.114557
19	19	7	PSMA1	NM_002786.2	1.73677	0.0755285	0.005104
46	31	6	TSNAX	NM_005999.2	1.73644	0.0799714	0.00606317
38	7	29	MMP26	NM_021801.3	1.73585	0.348593	0.0878904
32	9	16	PPIA	BC093076.1	1.73549	0.26828	0.044115
11	27	17	CPT1C	BC029104.1	1.7354	0.713591	0.222747
9	27	26	UNCX	UNCX	1.7351	0.563791	0.164781
28	25	25	PPP1R12C	NM_017607.3	1.73467	0.682149	0.192326
2	7	26	C14orf105	C14orf105	1.73433	0.664377	0.169358
20	7	4	AFAP1-AS1	BC004397.1	1.73433	0.574153	0.163689
20	21	17	SMPX	NM_014332.1	1.73433	0.86123	0.240876
45	23	3	POLL	ENST00000339310	1.73351	0.913112	0.250036
45	23	21	JAG1	BC098393.1	1.73223	0.783211	0.220949
25	21	18	VANGL2	NM_020335.1	1.73193	0.562338	0.156322
24	3	17	EPN1	NM_013333.2	1.73043	0.615164	0.187361
22	3	6	IGHM	BC015760.1	1.72924	0.937442	0.288912
22	23	11	ZADH2	NM_175907.3	1.72924	0.582014	0.19997
20	23	7	PSEN2	BC006365.2	1.72813	0.490081	0.135991
19	19	25	SPATA8	SPATA8	1.7273	0.56091	0.159305
15	23	20	SLC29A4	BC025325.1	1.72613	0.553648	0.173098
34	25	12	SCARA5	BC033153.1	1.72502	0.528699	0.166122
8	3	13	IGKC	BC070334.1	1.72414	0.0875877	0.00861357
46	17	14	EXOSC7	NM_015004.2	1.72366	0.510586	0.148068
31	27	8	ARNT2	BC051335.1	1.72325	0.757401	0.254121
13	31	1	ZNF556	BC009374.2	1.72304	1.00272	0.264654
24	19	1	NXNL2	NM_145283.1	1.72232	0.57159	0.174169
29	31	18	RERG	NM_032918.1	1.7221	0.575032	0.1258
40	31	18	HEMGN	NM_018437.3	1.72027	0.528662	0.126092
39	31	19	BLOC1S1	NM_001487.1	1.71986	0.492131	0.146176
3	15	23	ATG16L1	ENST00000347464	1.71967	0.820219	0.242463
24	21	28	GSX1	NM_145657	1.71962	0.249483	0.0543414
42	25	2	POLR1A	BC017115.1	1.71927	0.683738	0.200938
14	27	22	CLSTN2	BC103506.1	1.71908	0.210647	0.0440827
12	13	25	AVP	NM_000490.4	1.71862	0.349732	0.096599
25	3	26	SCAND2P	SCAND2	1.71821	0.463672	0.124046
25	17	5	MIF4GD	NM_020679.2	1.71781	0.185119	0.0280883
26	21	5	FANCI	BC004277.1	1.71711	0.795675	0.234083
33	15	28	GUCY2F	NM_001522	1.71685	0.384889	0.0992167
41	27	1	LINC00115	BC017762.1	1.71578	0.643002	0.191233
47	3	17	METTL14	NM_020961.2	1.71539	0.647631	0.188486
20	5	24	NFIX	NFIX	1.71496	0.498539	0.139961
22	31	18	NARF	NM_012336.2	1.71425	0.542028	0.187734
32	27	11	NLGN4Y	ENST00000297967	1.71346	0.910496	0.228141
7	25	9	EPPIN	NM_020398.2	1.71302	0.540283	0.178909
39	1	1	ERRFI1	NM_018948.2	1.71298	0.504581	0.151181
19	13	16	SCAPER	NM_020843.1	1.7115	0.4665	0.128377
13	29	1	ADH4	BC022319.1	1.71142	0.0291959	0.000750759
37	13	17	ND	NM_016954.2	1.71089	0.346095	0.0924436
22	23	23	NKX3-2	BC111966	1.70897	0.4861	0.167716
46	19	23	Cdx1	BC019986	1.70876	0.710856	0.211363
4	11	13	CRCP	NM_001040647.1	1.7086	0.889725	0.267443
48	23	10	ATMIN	BC002701.2	1.70802	0.565549	0.14978
14	9	20	ASAP2	NM_003887.1	1.70567	0.586457	0.189413
18	21	11	NMUR1	NM_006056.2	1.70509	0.311	0.102242
45	31	22	SPCS2	NM_014752.1	1.70499	1.02322	0.273324
19	21	1	SERTAD3	NM_013368.2	1.70421	0.663865	0.19299
32	7	21	RBM45	BC037837.1	1.70389	0.608671	0.152797
22	31	17	HNRNPD	NM_031370.2	1.70388	0.743323	0.249082
10	9	5	ND	NM_016544.1	1.70145	0.639771	0.211367
11	3	25	KRTAP16-1	NM_001146182.1	1.70117	0.626442	0.200753
33	23	2	SAFB2	BC025279.1	1.70074	0.519472	0.148941
20	13	14	MYL10	NM_138403.3	1.70052	0.727012	0.211362
9	3	6	ND	BC036649.1	1.6997	0.224162	0.0435825
31	15	2	MAL2	NM_052886.2	1.69963	0.501336	0.177592
48	1	28	F13B	NM_001994	1.69887	0.0845851	0.00575449
21	27	14	COLCA2	XM_071712.11	1.69772	0.426514	0.122865
45	29	13	ND	NM_006742.1	1.6977	0.526411	0.149053
47	25	7	C10orf62	NM_001009997.1	1.69745	0.380816	0.0989376
47	3	2	UBR7	NM_018108.2	1.69745	0.571224	0.166446
25	9	15	CD28	BC093698.1	1.69634	0.473904	0.129326
45	25	16	RPS6	BC027620.1	1.69566	0.733071	0.211362
25	21	11	PRR7	NM_030567.2	1.69514	0.617028	0.176632
32	1	23	FGL1	NM_004467.3	1.69463	0.675083	0.172568
34	31	2	RPS11	NM_001015.3	1.69461	0.538269	0.17213
12	13	29	IDI1	BC057827.1	1.69446	0.709148	0.222821
21	13	8	OR5D14	NM_001004735.1	1.69443	0.409788	0.116693
6	21	16	CD46	NM_172353.1	1.69369	0.1244	0.0210944
6	17	25	IKBKE	NM_014002.3	1.69369	0.1244	0.0210944
14	13	25	DEFB125	NM_153325.2	1.6932	0.453684	0.143222
20	15	11	MGC13053	BC006134.1	1.69197	0.0577571	0.00315159
8	19	9	SIRT1	BC012499.1	1.69195	0.611037	0.199741
28	21	3	ND	NM_012092.2	1.69123	0.738197	0.211362
20	5	26	GADD45B	GADD45B	1.69005	0.418898	0.11316
5	23	10	2011-09-01	BC033559.1	1.68824	0.615164	0.198957
5	1	18	SSNA1	BC000864.1	1.68824	0.820219	0.253857
9	29	21	CRYGN	BC100879.3	1.68754	0.749227	0.223118
11	29	5	PDXK	BC003651.2	1.68681	0.1244	0.0169963
22	5	20	DNM2	NM_001005360.1	1.6866	0.727944	0.246739
8	19	10	PIGX	NM_017861.1	1.6862	0.418898	0.131168
24	29	23	FOXL1	BC117226	1.68284	0.220092	0.0451323
14	3	8	FMNL1	BC021906.1	1.68275	0.568295	0.185527
44	9	23	TFF1	NM_003225.2	1.68186	0.479828	0.12616
41	23	13	KIAA0247	NM_014734.2	1.68143	0.702779	0.211364
18	17	20	GPM6B	NM_001001994.1	1.67963	0.639959	0.233447
46	11	3	ADIPOR1	NM_015999.2	1.67909	0.212622	0.0404705
35	3	5	TM4SF18	NM_138786.1	1.67904	0.420362	0.121955
14	5	19	KRAS	NM_004985.3	1.67895	0.611037	0.199741
12	9	3	FAM163A	NM_173509.2	1.67852	0.358602	0.102836
43	11	16	ABTB1	NM_172028.1	1.67721	0.96935	0.291229
20	13	3	ND	BC009362.2	1.67609	0.525064	0.152241
23	25	7	SSX2	NM_175698.1	1.67603	0.575984	0.190354
48	29	22	HNF1A	P20823	1.67476	0.506485	0.133265
18	29	15	CD8B	NM_172213.2	1.67453	0.72579	0.257632
35	1	10	MAPK10	NM_002753.2	1.67449	0.380816	0.106864
44	3	25	DNASE1L2	NM_001374.2	1.67437	0.913958	0.246198
10	3	20	FAM170A	NM_182761.1	1.67407	0.311683	0.0900145
30	13	8	RBM34	NM_015014.1	1.6726	1.02186	0.27934
31	9	20	INTS4	NM_033547.3	1.67183	0.323694	0.104931
38	17	26	ZNF234	BC007303.1	1.67125	0.0820219	0.00678267
42	7	17	GABBR1	BC041332.2	1.66919	0.527589	0.156562
29	7	25	SPON1	NM_006108.3	1.66786	0.133286	0.0107384
31	31	9	SEC63	NM_007214.3	1.66632	0.38875	0.134619
48	21	27	ZNF699	BC109268	1.66464	0.58123	0.158349
9	23	15	CNPY2	NM_014255.3	1.66462	0.656175	0.199706
26	13	23	LAYN	BC025407.1	1.66427	0.377642	0.104926
10	31	19	ND	NM_138285.3	1.66332	0.437938	0.143943
18	11	10	PAPSS2	NM_004670.3	1.66207	0.532162	0.199694
32	11	7	IFI44	NM_006417.2	1.66195	0.784033	0.203813
28	25	3	IL10RA	NM_001558.2	1.66037	0.827481	0.236051
37	19	19	YPEL4	NM_145008.1	1.65918	0.39351	0.114759
28	29	1	YWHAE	NM_006761.3	1.65891	0.339272	0.0827135
45	13	11	ATF1	NM_005171.2	1.65791	0.536072	0.155559
12	25	26	HIPK3	HIPK3	1.65542	0.410109	0.125401
19	21	12	LSP1	BC001785.1	1.65481	0.476183	0.136504
13	11	19	CARD9	BC008877.2	1.65478	0.0482367	0.00214804
18	7	17	DEPTOR	BC012040.1	1.65429	0.0928777	0.013069
13	27	20	WDR34	BC011874.2	1.65289	0.333214	0.0794282
29	29	27	PTPN20B	NM_015605	1.6528	0.710856	0.168897
18	19	15	RASSF1	NM_170713.1	1.65239	0.207333	0.0566018
34	11	28	PRDM11	NM_020229	1.65225	0.52494	0.171251
15	9	13	LRBA	BC064834.1	1.65178	0.32467	0.0910686
11	31	8	CYB561D2	NM_007022.3	1.65147	0.277507	0.0725941
39	7	17	PPP1R10	NM_002714.2	1.65116	0.424358	0.126306
41	11	5	IGHG4	BC025985.1	1.6511	0.487737	0.145709
30	29	13	ND	NM_002341.1	1.64943	0.557376	0.167297
6	1	2	NFIC	NM_005597.2	1.64786	0.359871	0.12617
28	15	5	SULT4A1	BC030665.1	1.64679	0.476752	0.134405
43	19	1	TFF3	BC017859.1	1.64622	0.240207	0.0613618
48	13	15	LOC387942	XM_373573.2	1.64569	0.795869	0.219588
23	5	9	TNFRSF1B	NM_001066.2	1.64495	0.433178	0.140716
16	21	19	SNX9	NM_016224.3	1.64405	0.4354	0.124149
38	1	17	POPDC2	NM_022135.2	1.64356	0.606376	0.187037
44	5	28	LCE2B	NM_014357	1.64306	0.381914	0.0940999
28	19	24	SH3YL1	BC008375.1	1.63988	0.222826	0.0419212
23	13	23	C15orf49	XM_001126544.1	1.6394	0.560322	0.188455
9	7	13	DHRS4L2	BC000663.2	1.6389	0.510928	0.155081
11	25	18	EXO5	NM_022774.1	1.63822	0.464791	0.150537
10	25	15	IL36B	NM_173178.1	1.63643	0.57928	0.198218
14	3	18	NANS	NM_018946.2	1.63602	0.493418	0.163349
38	13	13	ETFDH	BC011890.1	1.63433	0.0761632	0.00606329
31	3	24	AMBN	NM_016519.4	1.63368	0.620291	0.224522
32	19	25	DGKB	NM_145695.2	1.63353	1.14991	0.278228
25	11	23	AP5B1	NM_138368.2	1.63344	0.680709	0.200894
38	13	5	FGF21	BC018404.1	1.63287	0.345735	0.0930638
2	31	7	CD300A	NM_007261.2	1.63269	1.10775	0.275384
15	21	23	ZNF366	BC121054	1.63266	0.255635	0.0636038
45	19	12	CPNE1	NM_003915.2	1.63221	0.828045	0.240239
42	1	2	RABGAP1L	NM_001035230.1	1.63215	0.693085	0.211364
33	1	21	NOTUM	BC036872.1	1.63123	0.11224	0.0123333
37	15	27	CLEC18A	BC078143	1.63107	0.0975841	0.0104643
16	15	6	ND	NM_006671.3	1.63024	0.615164	0.187361
17	5	17	SCP2	NM_001007250.1	1.63024	0.564242	0.110616
48	23	2	HEXIM1	NM_006460.2	1.62999	0.690229	0.193656
48	11	24	RAD18	NM_020165.2	1.62993	0.380517	0.0925291
26	19	17	SPATA20	NM_022827.2	1.62949	0.266571	0.0632324
44	19	16	ST3GAL3	NM_174964.1	1.62946	0.390971	0.0982556
39	17	17	URB2	NM_014777.1	1.62828	0.231735	0.0511378
28	23	23	Banf1	Banf1	1.62803	0.965124	0.267681
20	9	13	FBXO3	NM_012175.3	1.62724	0.848181	0.24728
35	11	22	IGH	BC066594.1	1.62577	0.503153	0.157342
2	11	11	LINC00518	NM_152738.1	1.62567	0.404251	0.0958383
2	13	5	SAP18	BC030836.1	1.62527	0.725666	0.196278
30	9	15	SNRPC	NM_003093.1	1.62498	0.448191	0.130779
13	3	6	SNAP47	BC032775.1	1.62457	0.22849	0.043474
15	31	8	DZIP1L	NM_173543.1	1.62144	0.232884	0.0550013
47	23	6	DNAL1	NM_031427.1	1.61963	0.853883	0.250069
41	19	17	SMARCC2	BC013045.1	1.61945	0.626251	0.194875
32	31	2	CMSS1	NM_032359.2	1.61931	0.799714	0.211359
7	31	8	VPS52	NM_022553.4	1.61721	0.700604	0.237366
19	29	8	LY86	NM_004271.3	1.61584	0.557261	0.168144
43	23	8	HID1	BC032219.1	1.61378	0.611546	0.211369
14	23	24	ND	BC033854.1	1.61304	0.70451	0.233323
18	23	26	HIPK2	HIPK2	1.61166	0.418032	0.159039
6	13	1	CAMK4	NM_001744.3	1.6111	0.790925	0.275427
10	19	5	KDELC1	NM_024089.1	1.61036	0.56805	0.196895
7	3	24	AKAP11	NM_016248.2	1.61031	0.527674	0.183695
8	11	24	BRCC3	NM_024332.2	1.61015	0.296397	0.0848793
20	31	18	MPG	NM_001015054.1	1.60945	0.483636	0.143188
45	11	25	LGALS9	NM_002308.3	1.60906	0.399857	0.110103
7	7	11	ZDHHC7	BC018772.1	1.609	0.571224	0.198961
33	13	21	LOR	BC034690.1	1.60898	0.623045	0.190626
24	29	15	PPP1R13L	BC064913.1	1.60897	0.445555	0.1387
4	1	19	MDH2	NM_005918.2	1.6083	0.436207	0.142767
32	21	19	TF	NM_001063.2	1.60613	0.164789	0.0202038
43	7	12	TUFM	NM_003321.3	1.60611	0.72355	0.244232
47	25	11	FGF13	NM_004114.2	1.60586	0.616229	0.189006
13	19	28	USP31	NM_020718	1.60569	0.526795	0.153266
12	3	26	ITGAE	ITGAE	1.6054	0.522372	0.1724
39	5	6	KCNH6	BC006334.2	1.60428	0.619265	0.199037
43	11	8	RASSF8	NM_007211.2	1.60394	0.564242	0.196802
7	1	14	OR4D1	NM_012374.1	1.60245	0.507394	0.177014
12	23	5	DDX56	NM_019082.2	1.60188	0.533142	0.176543
48	23	15	NNAT	NM_181689.1	1.6015	0.53924	0.150255
19	17	19	LST1	NM_007161.2	1.59952	0.760334	0.228985
15	3	14	MKNK2	NM_199054.1	1.59943	0.124097	0.018026
34	13	18	ND	NM_152876.1	1.59943	0.0982104	0.0116817
15	11	3	FGL2	BC017813.1	1.59868	0.553648	0.184895
41	3	25	WFIKKN1	NM_053284.2	1.59802	0.390971	0.113163
16	9	14	ND	NM_001002762.1	1.59795	0.768023	0.233039
14	3	4	ARHGAP35	ENST00000391534	1.59794	0.556943	0.189679
18	17	9	OR8B3	NM_001005467.1	1.59563	0.341758	0.125408
39	5	27	PDE6B	BC000249	1.59545	0.0422925	0.00205714
34	19	11	UBASH3A	BC028138.1	1.59453	0.5888	0.198423
22	27	23	RCOR1	BC111590	1.5944	0.710856	0.250965
39	13	27	THUMPD2	BC013299	1.59403	0.705471	0.225049
40	5	9	OR8D1	NM_001002917.1	1.59374	0.513185	0.130668
43	7	24	FBXW5	BC000850.1	1.59253	0.905231	0.286305
37	31	6	MRPL20	NM_017971.2	1.59155	0.00439403	2.27327e-05
15	19	7	BEX1	NM_018476.3	1.59118	0.884148	0.274133
43	17	2	IFI30	NM_006332.3	1.59107	0.871483	0.279739
34	9	5	PLEKHS1	BC036365.1	1.58987	0.285612	0.0794322
43	3	21	FOSB	BC036724.1	1.58873	0.0355428	0.00172198
42	11	6	CCL11	NM_002986.2	1.58806	0.727012	0.224629
6	7	26	BOLA2	BOLA2	1.58676	0.510928	0.195352
46	21	24	ND	BC011765.2	1.5863	0.261445	0.0620193
6	25	10	RNF213	BC040341.1	1.58619	0.891911	0.298615
19	29	27	FSHB	BC111848	1.58598	0.765094	0.231496
37	1	20	NRG1	NM_013958.1	1.58506	0.549803	0.17942
28	13	1	COL4A3BP	NM_031361.1	1.58385	0.734352	0.220296
2	9	14	ND	NM_024718.2	1.58378	0.172487	0.0234481
31	7	9	APOBEC3B	BC053859.1	1.58351	0.113712	0.0191197
41	19	3	SNX17	NM_014748.2	1.58294	0.262651	0.0626744
12	15	13	WDR83	NM_032332.2	1.58292	0.387895	0.121936
24	19	5	XPOT	BC020569.1	1.58285	0.460153	0.146538
40	9	14	RAB40C	NM_021168.2	1.58221	0.586115	0.154805
16	15	24	XPNPEP3	BC001208.1	1.58091	0.475044	0.144323
18	1	4	B9D2	NM_030578.2	1.58086	0.656908	0.247856
8	13	27	GYLTL1B	BC037291	1.58082	0.272918	0.0763942
12	29	6	RNF148	NM_198085.1	1.58014	0.433178	0.140716
31	29	28	SKIDA1	NM_207371	1.57925	0.350351	0.124518
41	5	18	KLHL10	BC067753.1	1.57897	0.491327	0.153235
44	17	15	ANKS4B	NM_145865.1	1.5786	0.603705	0.175322
24	15	14	RNASE7	NM_032572.2	1.57828	0.611037	0.199741
45	17	21	MFF	BC093024.1	1.57778	0.594232	0.181604
32	21	22	EXOG	BC104212.1	1.57749	0.948378	0.247627
14	17	2	ND	BC082246.1	1.57679	0.297036	0.0867432
2	29	5	LDOC1	NM_012317.2	1.57562	0.688931	0.19123
38	25	16	TRIM55	BC007750.1	1.57433	0.710856	0.223775
38	25	18	PTGER3	NM_198717.1	1.57433	0.399857	0.118787
48	11	2	LDB3	NM_001080116.1	1.57427	0.367634	0.0915072
20	13	10	PTPRO	BC035960.1	1.57417	0.463082	0.138574
43	27	7	PFN2	BC018049.1	1.57353	0.4665	0.163698
45	27	16	EDEM1	NM_014674.1	1.57352	0.578547	0.176937
47	29	17	NET1	NM_005863.2	1.57307	0.029619	0.000942898
22	31	11	PNKP	NM_007254.2	1.573	0.266571	0.0827202
28	31	27	GMEB2	BC036305	1.57274	0.574153	0.174317
21	31	2	ND	BC012542.1	1.57253	0.475647	0.15167
9	7	12	EDA2R	NM_021783.2	1.57202	0.666428	0.211366
29	15	11	ND	NM_133467.2	1.57187	0.830248	0.205821
23	17	14	PRDX5	NM_012094.3	1.57138	0.420167	0.141716
25	23	25	C1orf53	C1orf53	1.57078	0.697186	0.211364
5	13	17	STAG3L2	NM_001025202.1	1.57066	0.0888571	0.00990634
39	11	16	CYP26A1	NM_057157.1	1.57003	0.239231	0.0565986
42	15	14	ND	NM_052960.1	1.56997	0.713591	0.222747
5	3	19	SLC25A10	NM_012140.3	1.56919	0.32168	0.0965524
44	21	26	SRMS	SRMS	1.56879	0.838062	0.23891
39	15	24	TOMM70A	BC065555.1	1.5685	0.607841	0.198813
4	15	9	FDFT1	BC009251.2	1.56827	0.241308	0.0623821
12	29	24	BABAM1	NM_001033549.1	1.56805	0.74788	0.244348
5	19	17	ND	NM_018405.2	1.56629	0.407473	0.133601
40	25	4	ODF2	BC010629.1	1.56575	0.0324067	0.000850083
22	27	15	LOC100130919	XM_001722872.1	1.56559	0.16917	0.0390989
45	5	17	MSRB1	NM_016332.2	1.5649	0.156807	0.0239926
10	7	20	ZNF138	NM_006524.1	1.56457	0.147639	0.0278934
18	1	25	RNF43	NM_017763.4	1.56136	0.626038	0.240686
27	15	16	GRAMD4	NM_015124.2	1.56095	1.12487	0.218495
13	23	13	LATS1	NM_004690.2	1.56038	0.4354	0.124149
18	3	8	NDUFA10	NM_004544.2	1.56025	0.488403	0.193203
38	17	1	GJB3	NM_001005752.1	1.55965	0.74379	0.233786
30	27	22	AGFG1	BC096274.1	1.55888	0.600127	0.189882
21	15	21	KRTAP9-8	BC074982.2	1.55859	0.335325	0.0963342
46	9	5	LGALS8	NM_201543.1	1.55846	0.510293	0.161873
31	17	12	GTF2H2	BC005345.1	1.55761	0.557376	0.211374
23	3	3	TRA	BC020840.1	1.55707	0.360127	0.117214
8	13	29	COQ10A	NM_001099337.1	1.55196	0.565951	0.197921
48	11	19	ZNF274	BC009763.2	1.55185	0.693085	0.201743
35	7	27	SLBP	BC015703	1.55183	0.686933	0.223204
42	7	14	PCP2	NM_174895.1	1.55132	0.577571	0.183953
45	19	28	ZC3H13	NM_015070	1.55132	0.685469	0.211365
44	21	22	MAD2L1	BC070283.1	1.55086	0.559799	0.16369
23	13	27	SNTB2	BC048215	1.55065	0.639771	0.222362
31	15	1	NPC2	NM_006432.3	1.5506	0.333214	0.118794
32	19	28	GRAMD2	NM_001012642	1.55027	0.0634693	0.00332703
40	27	25	GRK7	NM_139209.2	1.54881	0.0679495	0.00376457
47	11	15	CTNNAL1	NM_003798.1	1.54871	0.344865	0.0951732
19	27	28	SOCS7	NM_014598	1.54726	0.390971	0.113163
18	11	4	CD44	BC004372.1	1.54699	0.685469	0.259099
18	11	29	CHST9	NM_031422.5	1.54699	0.746399	0.27463
19	19	13	ND	NM_152688.1	1.54629	0.186258	0.0342253
2	25	1	MCTS1	NM_014060.1	1.54546	0.41985	0.107393
11	19	16	NDUFA10	BC031332.1	1.54494	0.0449512	0.00266287
36	31	1	AKTIP	NM_022476.2	1.5449	0.0729897	0.000869079
17	21	22	PSMC1	BC067741.1	1.54207	0.0794587	0.00349302
16	29	16	FGFR2	NM_022970.2	1.54144	0.133286	0.0188823
15	23	5	ATP6V1G1	NM_004888.3	1.54026	0.572445	0.197002
3	15	24	hCG_2040556	XM_001126561.1	1.53998	0.208814	0.0466045
48	7	14	ASB4	NM_145872.1	1.53974	0.441999	0.121514
26	15	10	PIGK	NM_005482.2	1.53929	0.759901	0.242542
44	21	17	TMEM108	NM_023943.1	1.53845	0.350752	0.08911
46	23	28	HAUS5	NM_015302	1.53838	0.45112	0.141549
46	29	17	SQSTM1	BC001874.1	1.53838	0.574153	0.185771
14	1	2	ASF1A	NM_014034.1	1.53797	0.304793	0.0928866
13	25	17	ZEB2	NM_014795.2	1.53743	0.448191	0.130779
38	31	17	CDPF1	ENST00000381037	1.53742	0.449656	0.141372
29	19	3	GSTM3	NM_000849.3	1.53678	0.226585	0.0328689
40	27	12	SPIB	NM_003121.2	1.53573	0.192355	0.0282981
24	7	9	KAT5	NM_182709.1	1.53571	0.553648	0.184895
4	23	5	TIMM17A	NM_006335.1	1.53549	0.74963	0.25146
28	31	18	RTFDC1	BC003359.1	1.53522	0.648657	0.201105
15	7	28	ATG2B	NM_018036	1.53495	0.0410109	0.00220852
29	1	20	ATP2A1	NM_004320.3	1.53415	0.40541	0.087269
32	31	22	ZNF451	BC098382.1	1.53381	0.626101	0.172352
9	11	13	PLEKHO2	BC008744.2	1.5338	0.767979	0.242189
41	23	1	SIRPG	ENST00000361058	1.53248	0.501408	0.161128
11	23	1	KRT14	NM_000526.3	1.53221	1.07175	0.31344
7	21	20	IGHG1	BC073782.1	1.53218	0.479828	0.173104
39	19	10	NTNG1	NM_014917.2	1.53181	0.675216	0.222531
13	29	8	ND	BC035325.1	1.53117	0.551849	0.168276
8	23	22	OXGR1	NM_080818.3	1.53056	0.313441	0.097757
7	21	22	NELFE	NM_002904.5	1.5296	0.685652	0.241536
15	25	4	LINC00521	NM_152777.2	1.52857	0.506485	0.174904
18	7	24	ZNF440	ZNF440	1.52851	0.0432745	0.0033276
25	9	5	ZNF502	NM_033210.3	1.52759	0.606132	0.188657
28	9	20	OLFM1	NM_006334.2	1.52743	0.179724	0.0315326
19	5	8	ABHD10	NM_018394.1	1.52615	0.0937393	0.00957134
21	27	1	RBMS1	NM_016836.2	1.52569	0.389702	0.121533
7	19	22	TMCO3	BC012564.1	1.52529	0.317835	0.103705
44	9	14	PAQR3	BC047510.1	1.52466	0.4976	0.1447
26	25	28	DPPA3	NM_199286	1.52428	0.394429	0.122982
23	25	11	ND	NM_018376.2	1.52419	0.43208	0.150888
3	19	27	GTSE1-AS1	CR456421	1.52396	0.5888	0.198423
32	7	8	ND	NM_017728.2	1.52266	0.728628	0.202199
42	11	19	MFGE8	NM_005928.1	1.52246	0.542663	0.174901
14	25	3	SARNP	NM_033082.1	1.52242	0.4665	0.163698
18	13	15	ULBP1	NM_025218.2	1.52235	0.297729	0.109635
40	7	5	DOCK2	BC016996.1	1.5222	0.563901	0.152974
5	19	23	ZNF585A	BC063820	1.52202	0.652292	0.224931
39	17	6	CTRC	NM_007272.2	1.52138	0.674817	0.223424
15	3	20	AMD1	NM_001033059.1	1.52104	0.562223	0.19548
35	11	9	KIAA0930	BC053595.1	1.52002	0.102527	0.0125261
30	1	18	PTGES	NM_004878.3	1.51966	0.479828	0.152095
13	19	17	IDH1	NM_005896.2	1.51953	0.058161	0.00353436
16	27	6	CCDC82	BC033726.2	1.51945	0.62073	0.199916
28	17	2	GLO1	BC011365.1	1.51888	0.436207	0.130073
33	3	14	SLC44A3	NM_152369.2	1.51768	0.592804	0.189633
31	29	17	ZNF608	NM_020747.1	1.51754	0.368122	0.138227
34	11	27	ADORA2B	BC025722	1.51726	0.300845	0.0909274
24	3	9	YEATS4	NM_006530.2	1.51717	0.5888	0.198423
15	21	28	LRRC4B	NM_001080457	1.51674	0.456979	0.157045
15	1	6	IFIT1	NM_001548.3	1.51674	0.685469	0.233968
44	21	5	ZNF24	BC003566.1	1.5166	0.317151	0.077626
42	23	10	DHX36	BC036035.1	1.51609	0.162677	0.0282793
38	23	1	ELAVL3	NM_001420.3	1.51511	0.729653	0.234245
21	15	5	ND	NM_032125.1	1.51487	0.164647	0.0305714
24	3	3	IDO1	BC027882.1	1.51253	0.780673	0.252724
24	25	9	ZFAND1	BC056877.1	1.51211	0.341137	0.103477
33	1	2	ND	NM_012473.3	1.51208	0.251924	0.0597287
35	17	16	JMJD7	NM_001114632.1	1.51207	0.433178	0.140716
5	1	20	NCL	NM_005381.2	1.51186	0.871483	0.279739
46	29	11	PHTF2	BC032334.1	1.51176	0.729653	0.234245
21	7	9	IMAGE:6450688	BC054883	1.51169	0.660716	0.21929
43	11	1	FKBP1B	NM_054033.1	1.51132	0.58161	0.211372
13	31	10	HS1BP3	BC050636.1	1.51129	0.380816	0.106864
8	7	21	FAM71F1	BC032842.1	1.51111	0.22556	0.059414
4	15	26	ARHGEF9	ARHGEF9	1.51078	0.4665	0.163698
5	5	15	RAD51	NM_002875.2	1.51071	0.69866	0.239079
26	21	9	OR5I1	NM_006637.1	1.51025	0.63567	0.211368
26	31	24	ND	BC033770.1	1.51025	0.63567	0.211368
38	3	5	ND	BC013184.1	1.50973	0.686933	0.223204
26	21	22	CEP63	NM_001042400.1	1.50926	0.0311	0.00119434
8	9	23	MFF	BC000797.1	1.50916	0.365583	0.12287
43	21	18	DCPS	NM_014026.3	1.5089	0.118846	0.0197088
37	7	12	NDUFV3	BC021217.2	1.50882	0.298013	0.0852477
35	13	11	EPHB1	NM_004441.3	1.50846	0.385876	0.121608
18	25	12	TASP1	NM_017714.2	1.50807	0.153108	0.038148
45	19	13	SLX1B	NM_178044.1	1.50653	0.559629	0.176781
22	23	20	CRTC3	NM_022769.2	1.50605	0.633391	0.237952
44	3	10	CYTH3	NM_004227.3	1.50595	0.24753	0.0522478
19	7	20	ATP5G2	NM_001002031.2	1.50527	0.47238	0.148486
34	31	3	CETN2	NM_004344.1	1.50515	0.411281	0.140549
23	1	24	GNE	NM_005476.3	1.50506	0.437938	0.155087
16	31	10	NDRG1	NM_006096.2	1.50439	0.554863	0.180041
20	13	8	OR3A4P	NM_001005334.1	1.50391	0.804156	0.248504
10	27	21	CCR7	NM_001838.2	1.50373	0.54499	0.199224
26	19	16	DBN1	NM_080881.1	1.50372	0.29069	0.0806159
4	27	3	VAMP4	BC007019.1	1.50308	0.632936	0.222485
35	3	24	PDE1A	NM_005019.3	1.50268	0.630077	0.211368
21	7	11	KRTCAP2	NM_173852.3	1.50169	0.542028	0.182305
6	27	17	WTAP	NM_152857.1	1.50032	0.45405	0.181694
18	11	25	PRSS48	NM_183375.2	1.50008	0.177226	0.0496185
15	3	12	PSMD5	NM_005047.2	1.4997	0.0262532	0.000942948
12	3	24	PHF3	BC113652	1.49954	0.671132	0.230212
46	27	15	IL1RL1	ENST00000393393	1.49913	0.529334	0.174083
41	29	23	ARNTL2	BC125062	1.49874	0.309413	0.086742
32	23	6	ND	NM_001039465.1	1.49849	0.444285	0.115646
21	13	2	SCAMP3	NM_052837.1	1.49769	0.132016	0.02064
15	23	21	OCRL	BC094726.1	1.49701	0.64104	0.223147
33	29	15	PFDN5	NM_002624.3	1.49694	0.249322	0.0594545
41	13	12	CABP4	BC033167.1	1.49593	0.547617	0.181028
25	19	9	GTF2H5	NM_207118.1	1.49545	0.0669846	0.00490851
16	11	21	IQCH	BC039292.1	1.49493	0.568295	0.185527
41	13	9	ND	NM_015292.1	1.49318	0.0256318	0.000798437
21	17	24	ZNF507	NM_014910.2	1.49317	0.651361	0.21834
19	19	11	PDPK1	NM_002613.3	1.49311	0.161212	0.0277
19	17	1	RPS7	NM_001011.3	1.49283	0.656175	0.211366
16	27	10	DAB2	BC003064.2	1.49211	0.293912	0.0789135
12	27	27	IFT122	BC003045	1.49211	0.415724	0.141137
38	15	20	TM4SF1	NM_014220.2	1.49178	0.722248	0.234493
30	25	25	STK35	BC140884.1	1.49053	0.418898	0.131168
48	21	3	ND	BC005217.1	1.4904	0.573128	0.171522
25	1	28	EMX2	NM_004098	1.49016	0.722704	0.226094
27	23	10	RHOBTB1	NM_014836.3	1.48987	0.475471	0.0799054
45	25	3	TUFT1	BC002933.1	1.48914	0.36031	0.103156
31	1	25	LOC101929984	XM_003119544.1	1.48902	0.224009	0.0692543
38	3	20	IGF1	ENST00000337514	1.48819	0.516054	0.170642
46	17	6	TIMM44	NM_006351.2	1.48727	0.995199	0.293128
3	1	4	GPBP1	BC000267.1	1.48652	0.830179	0.267464
16	3	5	DRAM1	BC013773.1	1.48647	0.571224	0.187364
42	23	27	ANKRD34B	CR749535	1.48638	0.454599	0.145907
33	11	8	TMEFF1	NM_003692.2	1.48622	0.886719	0.268978
43	23	14	FBXO4	NM_033484.1	1.4858	0.574153	0.211372
14	19	14	IFNA16	NM_002173.1	1.48526	0.0904726	0.0114354
33	7	23	PANK1	NM_148978.1	1.48511	0.901899	0.272155
4	19	24	RASL11B	NM_023940.2	1.48485	0.515566	0.184968
39	27	1	ALG9	NM_024740.2	1.48441	0.444285	0.148277
28	25	21	TAAR5	BC069171.1	1.48387	0.742591	0.232138
18	1	12	TAS2R43	BC117423.1	1.48375	1.01297	0.330783
25	15	8	ND	NM_000566.2	1.48157	0.666428	0.211366
7	15	8	ENSG00000196808(retired)	ENST00000357027	1.48097	0.495061	0.18396
24	23	3	NINJ1	BC004440.1	1.48039	0.333849	0.102668
40	29	22	DUSP15	NM_001012644.1	1.48026	0.812672	0.225908
11	25	12	POLR2M	NM_015532.3	1.47967	0.783846	0.264061
32	27	1	NXNL1	NM_138454.1	1.47809	0.90011	0.246779
35	5	17	NPSR1-AS1	NM_207288.1	1.47762	0.977428	0.294865
35	15	10	ND	NM_013437.2	1.47762	0.399857	0.130077
35	15	18	NDUFV1	BC008146.1	1.47762	0.444285	0.148277
11	5	6	RTFDC1	BC002769.1	1.47759	0.715827	0.247389
38	9	16	ARL6IP4	NM_018694.2	1.47742	0.63567	0.211368
5	25	10	EIF4ENIF1	BC032941.1	1.47659	1.00477	0.307014
30	27	1	SNAPC1	NM_003082.2	1.47653	0.601494	0.198686
9	17	2	L2HGDH	BC006117.1	1.47606	0.565015	0.189097
8	5	22	PTPN22	BC071670.1	1.47583	0.535566	0.194727
33	13	2	CMBL	NM_138809.3	1.47505	0.649767	0.211367
21	1	26	TESK1	TESK1	1.47369	0.621999	0.211369
19	19	26	YEATS2	YEATS2	1.47368	0.461273	0.147273
47	1	8	OR2F2	NM_001004685.1	1.47356	0.114245	0.0148856
31	9	17	ND	BC004564.2	1.47346	0.577571	0.226758
10	15	28	CD109	NM_133493	1.47266	0.190408	0.0477533
7	11	7	DBNDD2	BC001105.2	1.47244	0.604228	0.22303
17	1	26	ZNF227	ZNF227	1.47223	0.525168	0.112624
32	31	8	COA5	NM_001008215.1	1.47194	0.130356	0.0146249
24	13	22	PCMTD2	BC045775.1	1.47176	0.584104	0.20131
42	9	16	RGS3	NM_134427.1	1.4705	0.0355428	0.00153678
40	3	17	CHST4	BC035282.1	1.47026	0.316553	0.0707289
30	25	5	UBE2Q1	BC015316.1	1.47005	0.273711	0.0721476
33	21	1	CALB1	NM_004929.2	1.46963	0.541345	0.177018
38	19	24	ND	BC029896.1	1.46935	0.499821	0.166451
33	29	19	H2AFV	NM_201436.1	1.46786	0.456979	0.146179
9	19	26	FOXI2	FOXI2	1.46744	0.773864	0.250091
43	31	13	ND	NM_003392.3	1.46708	0.284343	0.0917856
26	5	10	FERMT3	NM_031471.4	1.46554	0.0461373	0.0027447
32	1	25	LRPAP1	NM_002337.3	1.46554	0.565454	0.159658
42	21	26	KSR1	KSR1	1.46473	0.0285612	0.000999888
48	15	8	KIAA1919	NM_153369.1	1.46457	0.212402	0.0408327
24	29	28	GHRHR	NM_000823	1.46432	0.613114	0.211369
2	17	9	FBXO22	BC039024.1	1.46354	0.498234	0.142591
27	27	7	COX6A2	NM_005205.2	1.46336	0.893013	0.184696
41	25	27	HRK	BC111923	1.4626	0.668808	0.222642
38	19	7	ACADM	NM_000016.2	1.46235	0.257685	0.0670653
14	25	14	AGO4	NM_017629.2	1.46201	0.618826	0.223584
40	1	14	IL2	BC066257.1	1.45955	0.63152	0.17956
19	21	19	TCL6	NM_020553.3	1.45882	0.688642	0.224189
14	3	14	KANSL3	BC063792.1	1.45845	0.650707	0.23357
4	31	18	IGFBP3	BC064987.1	1.45715	0.316553	0.103434
1	29	2	AP1M2	BC005021.1	1.45623	0.241183	0.0171315
16	5	12	DPP7	BC016961.1	1.45593	0.90338	0.276987
26	27	6	TCEA2	NM_003195.4	1.4556	0.49384	0.169038
48	27	23	DPF1	BC125153	1.45542	0.782626	0.234484
41	3	4	RPL4	NM_000968.2	1.45537	0.361775	0.112309
12	15	20	KCNN2	NM_170775.1	1.45466	0.717692	0.247287
16	31	2	CAP2	NM_006366.2	1.45264	0.512637	0.170403
48	19	18	SRSF11	NM_004768.2	1.45256	0.440193	0.128138
48	19	2	NIF3L1	BC007654.2	1.45208	0.284865	0.0678251
7	19	9	CPNE5	BC053872.1	1.45188	0.0675083	0.00705159
42	19	10	ND	BC039254.1	1.45029	0.566464	0.190022
5	13	8	OR6B2	NM_001005853.1	1.44956	0.091742	0.0117963
19	29	5	ELF5	NM_001422.2	1.44934	0.674203	0.221116
28	11	7	GNPTAB	BC002779.2	1.44931	0.36739	0.108432
6	17	13	ZNF720	BC055408.1	1.44929	0.621999	0.247294
14	11	9	HPRT1	NM_000194.1	1.44875	0.325675	0.109379
10	19	6	STAT5B	BC020868.1	1.44822	0.830472	0.283629
41	15	20	CAST	NM_173060.2	1.44811	0.215847	0.0506096
35	11	25	UGGT1	BC041098.1	1.44809	0.231663	0.0591351
39	3	20	EGFL7	NM_016215.3	1.44647	0.367545	0.119495
19	11	5	LSM7	NM_016199.1	1.44618	0.710856	0.231595
2	11	6	ARSJ	BC032010.1	1.44601	0.546774	0.160997
42	29	13	DPY19L2P1	BC066987.1	1.44548	1.01234	0.298243
38	21	20	C1orf192	NM_001013625.2	1.44533	0.0331036	0.00139529
23	3	25	TNR	NM_003285.2	1.44501	0.612886	0.224687
9	9	14	TPH1	NM_004179.1	1.44469	0.524171	0.178008
22	5	11	LMF2	NM_033200.1	1.44459	0.266571	0.0917878
22	3	17	GPR65	NM_003608.2	1.44459	0.656175	0.250969
21	19	2	KPNA3	NM_002267.2	1.44353	0.043745	0.00253282
47	9	24	MTERFD2	NM_182501.2	1.44342	0.675216	0.222531
48	13	21	MTERFD3	BC036066.1	1.44299	0.270379	0.0627924
40	21	4	PTBP2	BC016582.2	1.44162	1.0057	0.26947
1	17	25	NUDT14	NUDT14	1.44104	0.0950708	0.00283074
6	17	1	ABLIM3	BC001665.2	1.44056	0.477289	0.197571
4	27	16	PYDC1	NM_152901.1	1.43927	0.666428	0.238789
39	27	14	CACHD1	BC039301.1	1.43856	0.507394	0.177014
37	3	14	SIK2	NM_015191.1	1.43837	0.604228	0.21137
35	11	13	GPR97	NM_170776.3	1.43824	0.456979	0.157045
8	7	19	SERPINB2	NM_002575.1	1.43816	0.534607	0.198144
12	5	19	FASN	BC007909.1	1.43793	0.343467	0.114149
40	13	17	RING1	NM_002931.3	1.43726	0.382085	0.096696
7	27	9	ESCO1	BC036943.1	1.4372	0.271128	0.0878978
41	11	6	IQCB1	NM_001023571.1	1.43609	0.799714	0.259092
22	17	7	PROCA1	NM_152465.1	1.43603	0.606767	0.237088
44	17	23	Bsx	Bsx	1.43528	0.573912	0.178784
43	27	17	FAM129A	NM_052966.2	1.43488	0.381563	0.140221
32	5	29	SIRPB2	NM_001122962.1	1.43479	0.441054	0.119489
38	1	16	LAGE3	NM_006014.3	1.43435	0.621999	0.211369
37	3	5	LBX2-AS1	BC009264.1	1.43428	0.691816	0.237718
4	17	14	ZNF74	BC013395.2	1.43417	0.423658	0.153526
3	23	16	ZNF697	BC033126.1	1.43294	0.378949	0.127553
35	17	7	NEIL1	BC010876.1	1.43257	0.525453	0.183587
19	23	6	HDGFRP3	NM_016073.2	1.43175	0.78702	0.252359
11	3	16	TLR4	ENST00000358059	1.43156	0.692792	0.245812
47	29	1	YAE1D1	BC022043.1	1.43108	0.597393	0.200254
1	11	28	DOC2B	NM_003585	1.43016	0.80606	0.130529
33	21	5	AQP5	NM_001651.1	1.42939	0.0215307	0.00057474
13	27	19	LOC284757	NM_001004305.1	1.42822	0.3732	0.110105
12	11	23	NUPL1	NM_014089.3	1.4279	0.337657	0.112311
27	13	13	TGFB1	BC001180.1	1.42759	0.505375	0.0925228
35	9	9	ACTR3	NM_005721.3	1.42751	0.0727012	0.00705134
15	15	26	KDR	NM_002253.2	1.42502	0.686421	0.243662
30	27	26	BHLHE41	NM_030762.1	1.42408	0.375421	0.119168
44	9	16	HTR7	NM_019860.2	1.4239	0.348593	0.0959039
23	25	26	ZRANB3	BX647838	1.42375	0.196267	0.0511943
39	31	9	EHMT1	BC047504.1	1.4237	0.31827	0.0994417
10	21	11	PMAIP1	BC032663.1	1.42182	0.137094	0.0278943
39	11	1	DDOST	NM_005216.4	1.42181	0.530921	0.187273
20	31	4	RHPN1-AS1	BC000203.1	1.42139	0.253877	0.0648294
19	31	15	MS4A6E	NM_139249.2	1.42092	0.701971	0.231864
30	25	22	FLJ25404	XM_001134320.1	1.42089	0.123289	0.0185031
24	1	7	USP12	NM_182488.1	1.42089	0.617779	0.217183
5	5	5	ND	NM_022406.1	1.42053	0.387956	0.137294
18	7	16	SLC26A6	NM_134263.1	1.42051	0.568685	0.236978
39	29	1	TMEM68	BC020835.1	1.4202	0.642505	0.224051
20	9	2	RMND5A	NM_022780.2	1.41991	0.0629811	0.00486133
10	31	20	ASB13	NM_024701.2	1.4197	0.288785	0.0972291
28	21	20	ND	NM_001017367.1	1.41969	0.644214	0.211367
33	19	9	SPANXC	NM_022661.2	1.41945	0.126271	0.0188828
19	17	8	FUNDC1	NM_173794.2	1.41862	0.630077	0.211368
8	29	1	IGHM	BC020240.1	1.41826	0.402653	0.147345
15	31	19	SRP19	NM_003135.1	1.41811	1.02186	0.314476
24	15	11	ADAP2	BC033758.1	1.41807	0.631825	0.22179
30	23	17	RPS25	NM_001028.2	1.41771	0.0533142	0.00363511
7	29	27	B3GNT7	NM_145236	1.41696	0.437938	0.167307
9	11	12	FAM24B	BC031343.1	1.41533	0.223412	0.0553728
30	27	21	ACVR2B	NM_001106.3	1.41491	0.240207	0.0613618
26	27	8	SLC35A2	NM_001032289.1	1.41487	0.709489	0.242533
20	25	4	EIF3D	NM_003753.3	1.41476	0.579186	0.194451
10	13	15	GRIA3	NM_181894.1	1.41476	0.48279	0.185052
22	27	3	ISY1	NM_020701.1	1.41463	0.275457	0.0987058
3	21	6	RWDD2A	NM_033411.2	1.41411	0.668159	0.234588
30	3	16	PPP2R4	ENST00000360898	1.41407	0.559799	0.191533
10	19	11	CT47A11	BC029540.1	1.414	0.553648	0.211374
12	7	12	GARS	BC007722.2	1.4134	0.617557	0.222771
23	31	19	UBE2D3	NM_181893.1	1.41339	0.340049	0.120086
26	9	5	CDK17	NM_002595.2	1.41231	0.79239	0.263427
25	25	14	LINC01268	XM_379430.1	1.41218	0.601494	0.198686
8	1	12	NKX2-3	NM_145285.1	1.41207	0.41943	0.155245
9	7	24	SKIL	NM_005414.2	1.41151	0.346543	0.109475
26	13	8	OR2T35	NM_001001827.1	1.41132	0.099861	0.0132365
13	5	24	LOXL2	BC000594.2	1.41108	0.537536	0.174591
34	3	21	PDXDC2P	BC063633.1	1.41085	0.272125	0.0851813
43	9	24	CCBE1	BC046645.1	1.4106	0.552183	0.211374
15	21	22	FOXP1	NM_001012505.1	1.41058	0.539605	0.199107
28	31	16	MCM8	NM_032485.4	1.40948	0.474073	0.154601
15	11	21	KRT8P41	BC093663.1	1.40915	0.346196	0.119434
10	13	14	CELA2B	NM_015849.2	1.40911	0.285612	0.096479
34	13	15	BCORP1	Q8N888	1.40895	0.535876	0.199025
37	3	6	TBC1D19	ENST00000264866	1.40872	0.395097	0.135552
30	1	12	HDAC6	BC013737.1	1.40844	0.689854	0.232243
7	7	5	GNG4	NM_004485.2	1.40843	0.478559	0.184836
12	11	19	CD247	NM_000734.2	1.40782	0.539294	0.197283
37	21	12	MEIS2	NM_002399.2	1.40754	0.307582	0.0964765
28	17	6	ND	NM_018527.2	1.40686	0.2488	0.0619094
19	9	10	HCAR3	NM_006018.1	1.40648	0.511563	0.172932
43	19	28	PNMAL2	NM_020709	1.40626	0.515371	0.198552
47	13	7	NHP2	NM_017838.3	1.40624	0.296397	0.0848793
21	5	5	ALMS1P	NM_145300.1	1.40568	0.714665	0.244673
40	31	9	RMI1	BC039999.2	1.40525	0.784904	0.226444
13	31	17	SLC6A4	BC069484.1	1.40509	0.416517	0.129598
30	7	25	ADAM23	NM_003812.2	1.40496	0.4043	0.133145
39	17	4	GZMH	NM_033423.2	1.40463	0.760567	0.257544
11	15	8	TSSK2	NM_053006.3	1.40411	0.816118	0.278625
8	23	15	YPEL1	NM_013313.3	1.40403	0.468329	0.176409
34	9	21	NUMA1	BC013023.2	1.40368	0.61077	0.224735
4	1	12	BDNF	NM_001709.3	1.4025	0.423975	0.156777
43	23	2	ND	NM_004608.2	1.40245	0.349875	0.128387
43	9	18	MYEF2	BC068523.1	1.40245	0.549803	0.211374
37	17	11	RPL37A	NM_000998.4	1.40194	0.544451	0.194985
38	1	8	DBNL	NM_001014436.1	1.40185	0.421278	0.14186
38	21	26	BNC2	NM_017637.5	1.40185	0.154706	0.0292216
30	9	18	ITGB8	BC002630.2	1.40161	0.307726	0.0915764
38	1	18	PREB	NM_013388.4	1.40141	0.454739	0.155489
20	29	27	C6orf57	BC104649	1.40092	0.154019	0.0276249
5	9	24	BTN3A3	NM_006994.3	1.40033	0.458249	0.169016
7	17	1	PYHIN1	ENST00000368135	1.39989	0.128208	0.0253967
11	23	14	ND	Q8TEB6	1.39969	0.106628	0.0167102
40	3	3	FANCD2OS	NM_173472.1	1.39953	0.647387	0.190017
3	15	12	KIR3DX1	BC033195.1	1.39951	0.520326	0.188254
47	19	2	TFG	NM_001007565.1	1.39893	0.621999	0.211369
12	9	18	SNIP1	NM_024700.2	1.3989	0.755285	0.262222
39	19	18	NAPSA	NM_004851.1	1.3988	0.553648	0.197634
31	1	18	ZCCHC12	NM_173798.2	1.3978	0.388322	0.15932
8	29	23	GSX2	BC075090	1.39763	0.683516	0.249244
37	25	7	SERHL2	BC041802.1	1.39748	0.627077	0.222592
33	1	22	KIAA1598	BC032303.1	1.39731	0.0424091	0.00229452
37	15	10	ATRAID	NM_016085.3	1.39653	0.146956	0.0283057
5	25	2	MRPS6	NM_032476.2	1.39596	0.495061	0.18396
42	15	20	PHACTR2	NM_014721.1	1.39589	0.45112	0.152983
19	9	24	NKAIN4	NM_152864.2	1.39565	0.621999	0.211369
8	9	27	SLCO3A1	BC000585	1.39536	0.648657	0.239593
11	23	16	TICRR	BC033209.1	1.39527	0.321252	0.10976
2	19	8	RGS22	BC047060.1	1.39514	0.550914	0.16771
2	1	25	RS1	NM_000330.3	1.39413	0.470539	0.139463
44	3	14	ND	NM_004707.2	1.39367	0.780673	0.241651
16	5	23	MCCC2	BC014897.1	1.39344	0.410109	0.136236
39	11	15	CSN1S1	NM_001890.1	1.39335	0.521833	0.186883
30	21	19	EXOC5	NM_006544.3	1.3932	0.657884	0.224811
35	9	18	ARID3B	BC041792.1	1.39281	0.553648	0.197634
11	5	5	XIRP2	BC022888.1	1.39251	0.299893	0.0997865
46	13	12	USO1	BC032654.1	1.39234	0.609306	0.21137
24	27	5	ZFAND3	NM_021943.1	1.39199	0.47602	0.170407
20	25	1	C14orf1	NM_007176.1	1.39173	0.0536604	0.00364839
4	19	2	CASP7	BC015799.1	1.3916	0.740475	0.263358
33	13	27	PTPN9	BC010863	1.39122	0.488714	0.165569
3	21	20	ATP6V0A1	NM_005177.3	1.39065	0.660081	0.234889
9	29	18	RNMTL1	NM_018146.2	1.38962	0.605844	0.21137
9	23	16	TRIM72	BC033211.1	1.38962	0.460441	0.159457
3	29	4	GATM	NM_001482.1	1.38897	0.773749	0.264831
13	9	13	MCMDC2	NM_173518.2	1.38857	0.955213	0.284816
19	21	18	CEACAM1	NM_001024912.1	1.3878	0.238424	0.0609009
5	15	11	CRBN	NM_016302.2	1.38722	0.568685	0.211373
48	9	26	EXOC3L4	EXOC3L4	1.38593	0.597564	0.189796
47	29	15	FAM189A2	NM_004816.2	1.38587	0.582014	0.19997
25	29	23	Zfp251	BC059071	1.38492	0.166607	0.0314123
44	25	18	DCTD	NM_001921.2	1.38477	0.443883	0.136855
34	15	20	THPO	NM_199356.1	1.38465	0.00745075	8.73504e-05
42	25	13	ND	NM_001004306.1	1.38459	0.406381	0.135714
2	7	10	MIEF2	NM_139162.2	1.384	0.1555	0.0237056
37	25	14	ND	NM_138559.1	1.38395	0.396927	0.13858
26	19	22	MARCKSL1	BC066915.1	1.38307	0.556382	0.199464
11	23	19	ND	NM_213608.1	1.38272	0.369565	0.133469
47	1	12	CISD1	NM_018464.2	1.38261	0.449839	0.152098
40	31	5	DNAJA4	BC031044.1	1.38124	0.598304	0.176849
41	29	5	C9orf24	NM_032596.3	1.38067	0.970287	0.298674
3	29	20	DPYSL3	NM_001387.2	1.3798	0.580184	0.211372
47	23	12	POLK	BC050718.1	1.37884	0.45112	0.152983
15	1	28	BCORL1	NM_021946	1.37866	0.387163	0.141021
46	5	13	ANXA7	NM_001156.2	1.37865	0.727944	0.246739
28	15	26	TBX18	TBX18	1.37855	0.46593	0.154516
45	27	26	ZNF43	BC006528	1.37836	0.218323	0.0512571
12	13	16	CCT8	NM_006585.2	1.37819	0.495061	0.18396
7	15	9	ND	BC001298.1	1.37695	0.107104	0.018571
33	29	2	ND	NM_021105.1	1.37656	0.731391	0.243852
5	5	27	HSPA1A	BC009322	1.37621	0.532162	0.199694
14	17	26	PBX4	NM_025245.1	1.37604	0.758703	0.270771
45	31	7	ABCF2	NM_007189.1	1.3757	0.527589	0.178203
19	23	12	PRKCSH	BC013586.1	1.37555	0.548288	0.189359
3	21	19	KLK12	NM_145895.1	1.37505	0.373493	0.130785
8	17	4	RSG1	NM_030907.2	1.37493	0.512637	0.196582
37	15	18	FOXA2	NM_021784.3	1.37294	0.406204	0.143614
12	29	14	ND	NM_153365.2	1.372	0.537967	0.200476
25	31	13	SMN2	NM_017411.2	1.37111	0.971081	0.29201
44	31	4	MTA1	BC006177.1	1.37055	0.407697	0.123834
46	27	18	ZNF776	NM_173632.2	1.36952	0.259248	0.0729934
1	5	17	ND	NM_181704.1	1.36908	0.713591	0.116597
47	11	2	PHF21A	BC015714.2	1.36908	0.383355	0.125813
43	11	12	SYK	NM_003177.3	1.36882	0.362263	0.137324
38	17	7	LRG1	BC034389.1	1.36786	0.500932	0.176615
7	7	7	IGJ	NM_144646.2	1.36772	0.118639	0.0227208
44	1	22	ALS2	BC071576.1	1.36747	0.693085	0.221491
12	25	4	SETD3	BC009054.1	1.36722	0.529782	0.198028
44	13	26	KRT72	KRT72	1.36721	0.0422925	0.00205714
26	13	12	ZRANB2	NM_203350.1	1.36717	0.3732	0.128385
24	9	26	SLC6A20	SLC6A20	1.36587	0.448728	0.162088
5	11	18	SELM	NM_080430.2	1.36572	0.790925	0.275427
30	19	7	CSNK1D	NM_001893.3	1.36523	0.337134	0.107648
6	7	17	PLXDC1	BC036059.1	1.36498	0.408828	0.176458
38	17	14	NDFIP1	NM_030571.2	1.36436	0.199928	0.0477524
46	17	25	PPP1R9A	NM_017650.2	1.36413	0.794121	0.264356
14	21	4	RNF7	BC005966.1	1.36384	0.516482	0.199353
42	15	12	MMP23B	NM_006983.1	1.3637	0.794953	0.263239
15	5	28	SLC6A9	NM_201649	1.36288	0.559799	0.211373
24	1	5	AKR1C1	NM_001353.5	1.3627	0.204674	0.0524843
46	19	18	PAX3	NM_181458.1	1.36268	0.555357	0.196579
20	19	6	FAM151A	BC015993.1	1.36234	0.45112	0.152983
3	11	5	CD207	BC022278.1	1.36228	0.492131	0.181865
47	15	3	CEP70	BC016050.2	1.36162	0.22849	0.0582964
15	9	25	ENOX2	NM_182314.1	1.36126	0.381563	0.140221
31	25	20	ND	BC035935.2	1.36125	0.210026	0.0699735
32	5	22	MAPK10	BC051731.1	1.36041	0.628346	0.18941
8	7	7	LAMP2	NM_013995.1	1.36034	0.435009	0.167049
19	13	27	API5	BC017709	1.35955	0.571224	0.198961
10	11	19	CBFB	NM_022845.2	1.35924	0.857129	0.297446
28	27	19	CRYGS	NM_017541.2	1.35872	0.409853	0.13394
4	3	14	ZC3H3	BC034435.1	1.35786	0.267938	0.0877443
40	17	16	TTTY8	Q9BQA6	1.35785	0.215991	0.0409071
4	9	6	TNNC1	NM_003280.1	1.35755	0.0190408	0.000593776
12	25	3	ND	NM_002688.4	1.35747	0.387163	0.141021
8	7	22	LRP8	BC051836.1	1.35742	0.0913958	0.0133423
45	11	4	TMEM50B	NM_006134.5	1.35645	0.254671	0.0674666
9	25	1	CSRP2	NM_001321.1	1.35595	0.553648	0.197634
11	5	12	FHOD1	NM_013241.2	1.35552	0.226927	0.067179
48	15	5	ATP5G2	BC020826.2	1.3552	0.764171	0.240147
2	9	9	ND	BC012566.1	1.35402	0.676681	0.211365
14	25	16	BTNL3	NM_197975.1	1.35327	0.475385	0.184673
17	19	23	DMRT3	BC117245	1.35287	0.128059	0.0109958
25	21	17	SLC25A26	NM_001009938.1	1.35271	0.977428	0.294865
25	11	27	DDX5	BC016027	1.35271	0.621999	0.211369
25	7	28	KCNH8	NM_144633	1.35271	0.444285	0.148277
37	25	9	CENPV	BC052604.1	1.3525	0.488714	0.179425
20	27	8	SPATS2	BC048299.1	1.35248	0.745188	0.24898
47	3	1	PSMC2	NM_002803.2	1.35229	0.682295	0.234079
42	7	7	CCL3L1	NM_021006.4	1.35189	0.562569	0.198777
24	27	21	EPB42	BC099627.1	1.35181	0.621999	0.225617
3	21	8	S100A9	NM_002965.2	1.35177	0.413728	0.150975
44	19	3	MED7	NM_004270.3	1.35156	0.452219	0.143049
21	19	17	PAK4	BC034511.1	1.35117	0.283232	0.0878964
45	15	5	C12orf57	NM_138425.2	1.34987	0.832294	0.267303
42	3	8	ZNF3	BC013603.1	1.34927	0.422071	0.145636
1	9	18	KREMEN2	NM_024507.2	1.34897	0.613455	0.0958676
46	19	19	SRSF5	BC095420.1	1.34883	0.737514	0.252182
5	7	5	MOBP	NM_182935.2	1.34871	0.475471	0.180921
5	25	26	KIAA1328	AL832625	1.34831	0.557376	0.211374
35	31	15	NR2E3	NM_014249.2	1.34738	0.867089	0.286253
14	9	22	C5AR2	BC067477.1	1.34712	0.462512	0.180145
12	29	8	ZBTB25	NM_006977.2	1.34712	0.637867	0.235758
4	27	20	MEIS2	NM_172316.1	1.34673	0.0156807	0.000407874
10	3	4	RCAN1	BC002864.2	1.34556	0.621999	0.24089
25	31	10	LRFN5	NM_152447.2	1.34513	0.352815	0.11066
20	3	29	LOC100506127	ENST00000321844	1.34463	0.342734	0.108742
9	31	18	ADAM15	NM_207191.1	1.34463	0.3421	0.113167
29	31	20	PNKP	BC002519.2	1.34451	0.840724	0.231071
18	7	9	SLC23A1	NM_152685.2	1.34371	0.552183	0.239809
3	27	7	MESDC2	NM_015154.1	1.34317	0.532032	0.198939
3	19	5	LARP1	BC033856.1	1.34243	0.321252	0.10976
24	17	10	RIMS2	NM_014677.2	1.34145	0.349816	0.121214
5	1	13	DCD	NM_053283.2	1.34137	0.288785	0.0972291
21	31	25	GRM4	GRM4	1.34136	0.333946	0.112312
32	3	11	SEC16B	BC009106.1	1.34049	0.533142	0.16058
4	25	26	ANKK1	ANKK1	1.34026	0.341758	0.125408
28	25	27	MED25	BC065297	1.33971	0.698553	0.235325
41	13	22	BRINP1	BC071702.1	1.33971	0.590265	0.211371
42	7	27	TXNL1	BC001156	1.33964	0.55853	0.198689
28	27	24	PLK1	NM_005030.3	1.33947	0.349875	0.110107
44	17	21	FAM19A5	NM_015381.4	1.33925	0.541345	0.177018
15	27	3	CALCOCO2	BC004130.2	1.33921	0.47602	0.182952
44	11	10	CD4	NM_000616.3	1.33752	0.533142	0.17432
29	15	8	ND	NM_018990.2	1.3364	0.257685	0.0496939
[truncated: 19,067 more rows]

## Sheet: Figure 1f
Figure 1f
		HMECs IP-GFP IB-VE-Cad
		Vecad	GFP	Ratio		AU
		0	0	0		0
		8452.28	21631.6	0.390737		0.395167
		8098.45	10533.3	0.768839		0.777556
		7087.15	25013.6	0.283332		0.286545
		4049.79	23982.8	0.168862		0.170777
		11450.4	3436.33	3.33218	0.988789	3.36996

## Sheet: Figure 2b
Figure 2b
		VE-cad/beta-actin (AU)
Sc-siRNA	0	0.952381
	0	1.00657
	0	0.883415
	6	0.0424328
	6	0.0721358
	6	0.0608204
	12	0.052356
	12	0.0593368
	12	0.0680628
	24	0.410072
	24	0.446043
	24	0.415468
CHFR-siRNA	0	0.980296
	0	0.889984
	0	0.99179
	6	0.697313
	6	0.748232
	6	0.725601
	12	0.923735
	12	0.773124
	12	0.862129
	24	0.96223
	24	1.00899
	24	1.05396

## Sheet: Figure 2e
Figure 2e
		Sc-siRNA	sc-siRNA-LPS	CHFR-siRNa	CHFR-siRNA-LPS
	0.00028583	1	1	1	1		0	0	0	0
	0.00228593	0.999215	1.00088	0.999455	1.00035
	0.00428603	1.0003	1.00024	1.00084	1.00062
	0.00628613	0.999943	1.00082	0.999682	1.00017
	0.00828623	1.00046	1.0011	1.00002	1.00054
	0.0102863	0.999845	1.00229	1.00032	1.00055
	0.0122864	1.00089	1.00267	1.00064	0.999935
	0.0142865	1.00101	1.00181	1.00048	1.00036
	0.0162866	1.00072	1.003	1.00005	1
	0.0182867	1.00053	1.00309	1.00084	0.999998
	0.0202868	1.00084	1.00333	1.00042	0.999457
	0.0222869	1.0011	1.00316	0.999933	0.999958
	0.024287	1.00124	1.00443	1.00071	0.999876
	0.0262871	1.00134	1.0042	1.0013	1.00067
	0.0282872	1.0004	1.00515	1.00048	0.99976
	0.0302873	1.00098	1.00455	1.00081	0.999906
	0.0322874	1.00116	1.00457	1.0004	0.999858
	0.0342875	1.00137	1.00535	1.0012	0.99921
	0.0362876	1.00113	1.00616	1.00224	0.999819
	0.0382877	1.00153	1.00761	1.00136	0.999538
	0.0402878	1.00236	1.0069	1.00236	0.999214
	0.0422879	1.00185	1.00676	1.00226	0.99918
	0.044288	1.00139	1.00807	1.00207	0.999451
	0.0462881	1.00065	1.00738	1.0017	0.999132
	0.0482882	1.00151	1.00874	1.00217	0.998546
	0.0502883	1.0015	1.00849	1.00164	0.998322
	0.0522884	1.00158	1.00969	1.00298	0.99846
	0.0542885	1.00165	1.00927	1.00255	0.998755
	0.0562886	1.00127	1.00961	1.00248	0.99847
	0.0582887	1.00175	1.00042	1.0022	0.998332
	0.0602888	1.00075	0.999401	1.00204	0.997608
	0.0622889	1.00036	0.999612	1.00207	0.997454
	0.064289	1.0007	1.00062	1.00188	0.997159
	0.0662891	1.00033	1.00049	1.00243	0.996991
	0.0682892	1.00057	1.00099	1.00278	0.997247
	0.0702893	1.00111	1.0014	1.00291	0.996995
	0.0722894	1.00027	1.00123	1.00287	0.996552
	0.0742895	1.00076	1.00108	1.00254	0.996856
	0.0762896	1.00019	1.00119	1.00284	0.995835
	0.0782897	1.0008	1.00138	1.00232	0.995807
	0.0802898	0.999689	1.00193	1.00281	0.994896
	0.0822899	0.999667	1.00192	1.00305	0.995878
	0.08429	1.00015	1.00255	1.00327	0.995406
	0.0862901	0.999848	1.00197	1.00268	0.994772		0.0021155	0.00112744	0.00266709	0.00143572
	0.0882902	1.00009	1.00282	1.0029	0.994261
	0.0902903	0.999511	1.00241	1.00245	0.994108
	0.0922904	0.999231	1.00275	1.00194	0.994102
	0.0942905	0.999216	1.00228	1.00217	1.0042
	0.0962906	0.999332	1.00304	1.00237	1.00364
	0.0982907	0.999301	1.00314	1.00251	1.00378
	0.100291	0.999452	1.00376	1.00224	1.00331
	0.102291	0.998624	1.004	1.0071	1.00229
	0.104291	0.99819	1.00401	1.00643	1.00215
	0.106291	0.998449	1.0041	1.00649	1.00174
	0.108291	0.997792	1.00383	1.00654	1.00109
	0.110291	0.997877	1.0045	1.00654	1.00152
	0.112291	0.998151	1.00397	1.00716	1.00101
	0.114292	0.99773	1.00399	1.0065	1.00081
	0.116292	0.998161	1.00399	1.00672	1.00114
	0.118292	0.997642	1.00411	1.00641	1.00064
	0.120292	0.997388	1.00441	1.00624	1.00073
	0.122292	0.997394	1.00443	1.00609	1.00034
	0.124292	0.996966	1.0046	1.00615	0.999923
	0.126292	0.996404	1.00563	1.00609	0.99948
	0.128292	0.996293	1.00521	1.00591	0.999099
	0.130292	0.99592	1.0053	1.0062	0.999101
	0.132292	0.996356	1.00586	1.00592	0.998581
	0.134293	0.9964	1.00555	1.00478	0.998292
	0.136293	0.995799	1.0058	1.0049	0.998172
	0.138293	0.99568	1.00605	1.00458	0.997766
	0.140293	0.995559	1.00648	1.00508	1.00812
	0.142293	0.995116	1.00637	1.00476	1.00685
	0.144293	0.995911	1.00772	1.00436	1.00711
	0.146293	0.994607	1.00697	1.00436	1.00686
	0.148293	0.994142	1.0063	1.00389	1.00633
	0.150293	0.993705	1.00698	1.00374	1.00693
	0.152293	0.99415	1.0065	1.00335	1.00632
	0.154294	0.993343	1.00611	1.00335	1.0063
	0.156294	0.993688	1.00706	1.00333	1.00613
	0.158294	0.99336	1.00694	1.00313	1.00594
	0.160294	1.00348	1.00694	1.00752	1.00566
	0.162294	1.00249	1.00655	1.00758	1.0047
	0.164294	1.00258	1.0075	1.00792	1.00508
	0.166294	1.00224	1.00714	1.00635	1.00519
	0.168294	1.00249	1.00729	1.00714	1.00468
	0.170294	1.00227	1.00808	1.00654	1.00415
	0.172294	1.00234	1.00853	1.00693	1.00402
	0.174295	1.00136	1.00798	1.00716	1.00355
	0.176295	1.00165	1.00853	1.00649	1.00302
	0.178295	1.00511	1.00817	1.00659	1.0031
	0.180295	1.00534	1.00805	1.00625	1.00214
	0.182295	1.00483	1.00822	1.00555	1.00242
	0.184295	1.00532	1.00867	1.00587	1.00269
	0.186295	1.00487	1.00913	1.00547	1.00201
	0.188295	1.00389	1.00928	1.00575	1.0016
	0.190295	1.00428	1.00884	1.00499	1.00143
	0.192295	1.00333	1.00904	1.00511	1.00085		0.00364719	0.0016566	0.00301698	0.00390206
	0.194296	1.00387	1.0091	1.0047	1.001
	0.196296	1.00389	1.00948	1.00429	1.00048
	0.198296	1.00348	1.0097	1.00444	1.00034
	0.200296	1.00307	1.01065	1.00429	1.00099
	0.202296	1.00426	1.01089	1.00475	1.00049
	0.204296	1.00326	1.01047	1.0038	0.99918
	0.206296	1.0074	1.01002	1.00401	0.999339
	0.208296	1.00709	1.01032	1.00421	0.998463
	0.210296	1.00678	1.0104	1.00387	0.998518
	0.212296	1.00682	1.01049	1.00318	0.99839
	0.214297	1.00594	1.01069	1.00306	0.998673
	0.216297	1.00739	1.01048	1.00779	0.998598
	0.218297	1.00734	1.01062	1.00819	0.998009
	0.220297	1.00568	1.01123	1.00702	0.998079
	0.222297	1.00513	1.01034	1.00768	0.997764
	0.224297	1.00547	1.00571	1.00637	0.997328
	0.226297	1.0044	1.00578	1.00659	0.996821
	0.228297	1.00566	1.00651	1.00663	0.996206
	0.230297	1.00486	1.00638	1.00648	0.997784
	0.232297	1.00482	1.00284	1.00646	0.997278
	0.234298	1.00502	1.00122	1.00663	0.996725
	0.236298	1.00401	1.00172	1.0056	0.997225
	0.238298	1.00376	1.00119	1.00548	0.996749
	0.240298	1.00365	1.00156	1.00533	0.996465
	0.242298	1.00359	1.00341	1.00557	0.996623
	0.244298	1.00305	1.00302	1.00518	0.996223
	0.246298	1.00289	1.00253	1.00527	0.996132
	0.248298	1.00274	1.00447	1.00463	0.995667
	0.250298	1.00312	1.00354	1.00504	0.995629
	0.252298	1.00663	1.0025	1.0048	0.995373
	0.254299	1.00682	1.00267	1.00406	0.995045
	0.256299	1.00658	1.0038	1.00394	0.995286
	0.258299	1.00623	1.00395	1.00368	0.994971
	0.260299	1.00727	1.00422	1.0043	0.995137
	0.262299	1.0072	1.00464	1.00344	0.994636
	0.264299	1.00619	1.00367	1.00353	0.99484
	0.266299	1.00571	1.00465	1.00324	0.994532
	0.268299	1.00534	1.00406	1.00319	0.994585
	0.270299	1.00477	1.00404	1.00287	0.994345
	0.272299	1.00505	1.00506	1.00278	0.994745
	0.2743	1.00428	1.00506	1.00227	0.993995
	0.2763	1.00536	1.00545	1.00272	0.993949
	0.2783	1.0039	1.00571	1.00242	0.993987
	0.2803	1.00421	1.00503	1.0018	0.99387
	0.2823	1.00353	1.00553	1.00242	0.993706
	0.2843	1.0036	1.0055	1.00221	0.992982
	0.2863	1.00361	1.00622	1.00166	0.993686
	0.2883	1.00359	1.00574	1.00207	0.998754
	0.2903	1.00351	1.00606	1.00191	0.998453
	0.2923	1.0033	1.00675	1.00169	0.997895
	0.294301	1.00266	1.00657	1.00126	0.997882
	0.296301	1.00234	1.00572	1.0016	0.997124		0.00147237	0.00279277	0.00508963	0.00116083
	0.298301	1.00216	1.00667	1.00097	0.997244
	0.300301	1.00193	1.006	1.00108	0.997496
	0.302301	1.00174	1.00673	1.00166	0.997202
	0.304301	1.00097	1.00744	1.00066	0.997276
	0.306301	1.00149	1.00713	1.00154	0.997504
	0.308301	1.00161	1.00642	1.00067	0.99776
	0.310301	1.0002	1.00624	1.00098	0.996658
	0.312301	1.00054	1.00679	1.00047	0.996921
	0.314302	1.00092	1.00721	1.00089	0.997132
	0.316302	1.00039	1.00704	1.00002	0.997145
	0.318302	1.00075	1.00723	1.00068	0.997337
	0.320302	1.00036	1.00706	0.999812	0.996629
	0.322302	1.00043	1.00732	1.00056	0.996593
	0.324302	1.00031	1.0067	0.999378	0.99656
	0.326302	0.999166	1.00742	1.00027	0.996165
	0.328302	0.999301	1.00695	0.999321	0.996026
	0.330302	0.999006	1.00637	0.999902	0.995688
	0.332302	0.998324	1.00292	0.999823	0.996193
	0.334303	0.998124	1.00279	1.00004	0.996321
	0.336303	0.998517	1.00272	0.999815	0.996173
	0.338303	0.998747	1.00285	1.00028	0.996025
	0.340303	0.998197	1.00251	0.999171	0.995859
	0.342303	0.99797	1.00232	0.998963	0.996256
	0.344303	0.998297	1.00277	0.998875	0.996153
	0.346303	0.998151	1.00239	0.999256	0.995955
	0.348303	0.999252	1.00256	0.999116	0.996748
	0.350303	0.998725	1.00293	0.998917	0.996556
	0.352303	0.998777	1.00263	0.998934	0.996125
	0.354304	0.998583	1.0028	0.998569	0.995685
	0.356304	0.998522	1.00296	0.99844	0.99485
	0.358304	0.998253	1.00308	0.998503	0.995504
	0.360304	0.99789	1.00281	0.998537	0.995205
	0.362304	0.997936	1.00321	0.998137	0.995134
	0.364304	0.997543	1.00325	0.998663	0.99467
	0.366304	0.997869	1.00368	0.998258	0.994645
	0.368304	0.998048	1.00305	0.998315	0.994281
	0.370304	0.997602	1.00307	0.997535	0.993728
	0.372304	0.996814	1.00366	0.997525	0.994482
	0.374305	0.996785	1.00336	0.997209	0.994333
	0.376305	0.996994	1.00327	0.998087	0.993667
	0.378305	0.996807	1.00381	0.997569	0.993827
	0.380305	0.997178	1.0035	0.997732	0.993731
	0.382305	0.996685	1.00346	0.997243	0.993177
	0.384305	0.99598	1.00335	0.997228	0.993199
	0.386305	0.996529	1.00261	0.996536	0.993533
	0.388305	0.99615	1.00372	0.996341	0.992977
	0.390305	0.996951	1.00422	0.996917	0.993334
	0.392305	0.995476	1.00392	0.996892	0.992538
	0.394306	0.996159	1.00354	0.996342	0.993114
	0.396306	0.996341	1.00377	0.995737	0.993264		0.000467972	0.00381343	0.00406034	0.00217983
	0.398306	0.995852	1.0051	1.00635	0.992385
	0.400306	0.996249	1.0045	1.00554	0.992348
	0.402306	0.995587	1.00433	1.00531	0.992232
	0.404306	0.996144	1.00426	1.00604	0.991576
	0.406306	0.996275	1.00437	1.00567	0.992266
	0.408306	0.995763	1.00513	1.00548	0.996905
	0.410306	0.99586	1.00419	1.00495	0.995968
	0.412306	0.995111	1.0037	1.00507	0.996
	0.414307	0.995155	1.00498	1.0046	0.995635
	0.416307	0.995671	1.00431	1.00465	0.99575
	0.418307	0.995545	1.00479	1.00458	0.995956
	0.420307	0.995293	1.00483	1.00434	0.996116
	0.422307	0.995591	1.00471	1.00478	0.996057
	0.424307	0.995771	1.00486	1.00444	0.995668
	0.426307	0.994993	1.00495	1.00427	0.995974
	0.428307	0.995238	1.00521	1.0038	0.995468
	0.430307	0.994834	1.0045	1.00363	0.995021
	0.432307	0.99451	1.0052	1.00333	0.994853
	0.434308	0.994661	1.00435	1.00308	0.995397
	0.436308	0.994593	1.00556	1.00352	0.995061
	0.438308	0.994809	1.00609	1.00338	0.995513
	0.440308	0.994813	1.00484	1.00371	0.995136
	0.442308	0.994139	1.00526	1.00302	0.994958
	0.444308	0.993924	1.00517	1.003	0.994345
	0.446308	0.993984	1.00482	1.00305	0.993944
	0.448308	0.994234	1.00538	1.00319	0.994392
	0.450308	1.00434	1.006	1.00335	0.994219
	0.452308	1.0038	1.00575	1.00317	0.994673
	0.454309	1.00382	1.00528	1.00759	0.994786
	0.456309	1.00368	1.00524	1.00792	0.994246
	0.458309	1.00307	1.00478	1.00733	0.994072
	0.460309	1.00309	1.00466	1.00718	0.993795
	0.462309	1.00357	1.00531	1.00688	0.99444
	0.464309	1.00343	1.00522	1.00728	0.993947
	0.466309	1.00369	1.00582	1.00714	0.99426
	0.468309	1.00413	1.00595	1.00684	0.993394
	0.470309	1.00298	1.00457	1.00756	0.992993
	0.472309	1.00335	1.00535	1.00705	0.993011
	0.47431	1.00351	1.00519	1.00707	0.992615
	0.47631	1.00285	1.00466	1.00646	0.992932
	0.47831	1.00288	1.00444	1.00632	0.992889
	0.48031	1.00244	1.00537	1.00695	0.992417
	0.48231	1.00275	1.00519	1.00661	0.992459
	0.48431	1.00275	1.00515	1.0064	0.991739
	0.48631	1.00211	1.00477	1.00491	0.991745
	0.48831	1.00165	1.00484	1.00542	0.99153
	0.49031	1.00141	1.00504	1.00556	0.991125
	0.49231	1.0018	1.00482	1.00517	0.991448
	0.494311	1.0013	1.00576	1.00531	0.991191
	0.496311	1.00265	1.00505	1.00544	0.99164		0.00166635	0.00193237	0.00404128	0.000226011
	0.498311	1.00131	1.0055	1.00502	0.991141
	0.500311	1.00154	1.00497	1.00522	0.990517
	0.502311	1.00135	1.00497	1.0042	0.990764
	0.504311	1.00137	1.00524	1.00481	0.990253
	0.506311	1.00148	1.005	1.00464	0.994894
	0.508311	1.00083	1.00433	1.00464	0.995326
	0.510311	1.00129	1.00491	1.00488	0.995047
	0.512311	1.00535	1.00444	1.00476	0.9949
	0.514312	1.00605	1.00473	1.00513	0.995075
	0.516312	1.00545	1.00352	1.00487	0.999168
	0.518312	1.00531	1.00397	1.00429	0.999119
	0.520312	1.00557	1.00403	1.00354	0.999208
	0.522312	1.00506	1.00475	1.00392	0.998663
	0.524312	1.00484	1.00437	1.00425	0.998638
	0.526312	1.00542	1.00424	1.00445	0.999126
	0.528312	1.00539	1.00491	1.00399	0.999013
	0.530312	1.00465	1.00408	1.0037	0.999095
	0.532312	1.00492	1.00431	1.00373	0.998754
	0.534313	1.00418	1.00397	1.00334	0.998583
	0.536313	1.00385	1.00432	1.00309	0.998724
	0.538313	1.00425	1.00435	1.00341	0.998797
	0.540313	1.00418	1.00447	1.00334	0.998977
	0.542313	1.00384	1.00453	1.00314	0.9985
	0.544313	1.00492	1.00475	1.00235	0.99818
	0.546313	1.00404	1.00413	1.00734	0.997504
	0.548313	1.00831	1.0035	1.00768	0.997782
	0.550313	1.00821	1.00352	1.0081	0.997527
	0.552313	1.00785	1.00415	1.00723	0.998076
	0.554314	1.00843	1.00393	1.0072	0.997645
	0.556314	1.00911	1.00435	1.00737	0.998245
	0.558314	1.00897	1.0037	1.00749	0.998054
	0.560314	1.00766	1.00382	1.00709	0.997461
	0.562314	1.00744	1.00325	1.00703	0.99767
	0.564314	1.00752	1.00413	1.0075	0.997728
	0.566314	1.00697	1.00323	1.00727	0.997637
	0.568314	1.00752	1.00324	1.00738	0.997925
	0.570314	1.00761	1.00354	1.00735	0.99805
	0.572314	1.00724	1.00377	1.00721	0.997675
	0.574315	1.00677	1.00389	1.00689	0.99749
	0.576315	1.00683	1.00333	1.00712	0.997385
	0.578315	1.00729	1.00279	1.00692	0.997418
	0.580315	1.00669	1.00408	1.00659	0.996873
	0.582315	1.00686	1.00324	1.00721	0.997287
	0.584315	1.00709	1.00306	1.00669	0.997163
	0.586315	1.00615	1.00337	1.00756	0.996683
	0.588315	1.00571	1.00343	1.00655	0.996981
	0.590315	1.00619	1.00458	1.00718	0.997217
	0.592315	1.00664	1.0029	1.00652	0.996665
	0.594316	1.00564	1.00323	1.00698	0.996339
	0.596316	1.00579	1.00329	1.00673	0.996893		0.00140726	0.000839272	0.00417172	0.00186665
	0.598316	1.00585	1.00379	1.00662	0.997274
	0.600316	1.00622	1.00361	1.00726	0.996912
	0.602316	1.00597	1.00362	1.00803	0.996706
	0.604316	1.00522	1.00268	1.00645	0.997161
	0.606316	1.00583	1.00349	1.00626	0.99645
	0.608316	1.00571	1.00264	1.00597	0.996273
	0.610316	1.00531	1.00372	1.00642	0.996159
	0.612316	1.00487	1.00313	1.00502	0.99676
	0.614317	1.00552	1.00248	1.00613	0.99639
	0.616317	1.00519	1.00336	1.007	0.997041
	0.618317	1.00477	1.00266	1.00601	0.996412
	0.620317	1.00534	1.0025	1.00494	0.996011
	0.622317	1.00443	1.00263	1.00505	0.995078
	0.624317	1.00421	1.00263	1.00639	0.996642
	0.626317	1.00417	1.00311	1.00568	0.996496
	0.628317	1.00433	1.00277	1.00568	0.996118
	0.630317	1.00432	1.00366	1.00648	0.995722
	0.632317	1.00438	1.00301	1.00592	0.996041
	0.634318	1.00434	1.00255	1.00581	0.996295
	0.636318	1.00381	1.00302	1.00549	0.995934
	0.638318	1.00395	1.00252	1.00577	0.99637
	0.640318	1.00336	1.00274	1.00548	0.997038
	0.642318	1.00351	1.00367	1.00593	0.996131
	0.644318	1.00388	1.00193	1.00611	0.996249
	0.646318	1.00363	1.00211	1.00617	0.996388
	0.648318	1.0028	1.0011	1.00659	0.996265
	0.650318	1.00338	1.00258	1.0054	0.995756
	0.652318	1.00261	1.0066	1.00579	0.996168
	0.654319	1.00196	1.00657	1.0055	0.996263
	0.656319	1.00192	1.00756	1.00526	0.995307
	0.658319	1.00249	1.00836	1.00625	0.995094
	0.660319	1.00258	1.00794	1.00604	0.994328
	0.662319	1.00196	1.00672	1.00634	0.995099
	0.664319	1.00192	1.00722	1.00632	0.995475
	0.666319	1.00057	1.00699	1.00639	0.995816
	0.668319	1.00154	1.00675	1.00587	0.995182
	0.670319	1.00166	1.00701	1.0051	0.994288
	0.672319	1.00156	1.00748	1.00634	0.995257
	0.67432	1.00096	1.00619	1.00615	0.994371
	0.67632	1.00168	1.00676	1.00579	0.994717
	0.67832	1.00129	1.00652	1.0065	0.994446
	0.68032	1.00016	1.00592	1.00663	0.994742
	0.68232	1.00094	1.00593	1.0058	0.994738
	0.68432	0.999958	1.00547	1.00616	0.994861
	0.68632	1.00023	1.00687	1.0061	0.994329
	0.68832	1.00068	1.00609	1.00628	0.99449
	0.69032	0.999616	1.00619	1.00669	0.994116
	0.69232	0.999551	1.00656	1.00597	0.994151
	0.694321	0.999758	1.00597	1.00587	0.993527
	0.696321	0.999415	1.00573	1.00652	0.994612
	0.698321	0.999257	1.00555	1.00539	0.993918		0.00216536	0.0046204	0.00430739	0.00455697
	0.700321	0.999549	1.00617	1.00615	0.993964
	0.702321	0.999379	1.00567	1.00585	0.99434
	0.704321	0.99862	1.00579	1.00555	0.993452
	0.706321	0.999601	1.00592	1.00549	0.993734
	0.708321	0.999151	1.00539	1.00626	0.993518
	0.710321	0.999232	1.00556	1.00552	0.993201
	0.712321	0.99896	1.00413	1.00443	0.992674
	0.714322	0.999103	1.0052	1.00525	0.997694
	0.716322	0.999772	1.00624	1.00614	0.997938
	0.718322	1.00034	1.00445	1.00588	0.997667
	0.720322	0.99803	1.00592	1.00606	0.997692
	0.722322	0.998674	1.0057	1.00541	0.99788
	0.724322	0.998234	1.00502	1.00573	0.9974
	0.726322	0.998175	1.00548	1.00565	0.996962
	0.728322	0.998678	1.00514	1.00549	0.99745
	0.730322	0.998481	1.00533	1.00588	0.997258
	0.732322	0.998138	1.00537	1.00607	0.996837
	0.734323	0.998723	1.0047	1.00572	0.997111
	0.736323	0.998143	1.00471	1.00567	0.997134
	0.738323	0.99831	1.00533	1.00569	0.99648
	0.740323	0.997627	1.00437	1.00536	0.996913
	0.742323	0.997775	1.00339	1.00508	0.995978
	0.744323	0.997898	1.00515	1.00526	0.99673
	0.746323	0.997904	1.00481	1.00561	0.996355
	0.748323	0.99817	1.00422	1.00481	0.99685
	0.750323	1.00284	1.00375	1.00612	0.996331
	0.752323	1.0028	1.00531	1.00614	0.99619
	0.754324	1.00188	1.00397	1.00571	0.996048
	0.756324	1.00148	1.00299	1.00595	0.997422
	0.758324	1.00258	1.004	1.00533	0.996217
	0.760324	1.00165	1.00404	1.00585	0.996387
	0.762324	1.00228	1.00528	1.00559	0.99693
	0.764324	1.00229	1.00436	1.00656	0.996257
	0.766324	1.00167	1.00417	1.00522	0.996313
	0.768324	1.00249	1.00346	1.00626	0.996278
	0.770324	1.00044	1.00519	1.0055	0.996136
	0.772324	1.00209	1.00357	1.00507	0.996476
	0.774325	1.00019	1.00433	1.00608	0.996947
	0.776325	1.00075	1.00435	1.00589	0.996106
	0.778325	1.00166	1.0056	1.00666	0.996427
	0.780325	1.00147	1.00461	1.0059	0.996395
	0.782325	1.00105	1.00484	1.00686	0.995459
	0.784325	1.00029	1.00444	1.00559	0.995495
	0.786325	1.00016	1.00422	1.0057	0.995519
	0.788325	1.00139	1.00344	1.0066	0.996914
	0.790325	1.00075	1.00447	1.00653	0.996286
	0.792325	0.999749	1.00429	1.00552	0.996317
	0.794326	1.0008	1.00524	1.00589	0.995966
	0.796326	0.999875	1.0041	1.00585	0.995942		0.00398785	0.0056811	0.0071146	0.00224206
	0.798326	1.00031	1.00367	1.00547	0.995931
	0.800326	1.00026	1.00407	1.00571	0.995157
	0.802326	0.999629	1.00338	1.006	0.995357
	0.804326	1.00094	1.00341	1.00572	0.995534
	0.806326	0.999705	1.00364	1.00673	0.995655
	0.808326	0.999704	1.00322	1.0068	0.996404
	0.810326	1.00007	1.00408	1.00604	0.99503
	0.812326	0.999704	1.00313	1.00661	0.995932
	0.814327	0.999433	1.0036	1.0073	0.994831
	0.816327	0.999763	1.00356	1.00667	0.994999
	0.818327	0.999758	1.00826	1.00734	0.994356
	0.820327	0.999762	1.00847	1.00708	0.995676
	0.822327	1.00031	1.00875	1.00663	0.995214
	0.824327	0.999998	1.00873	1.00673	0.995209
	0.826327	1.00005	1.00824	1.00689	0.995441
	0.828327	0.999991	1.00819	1.00656	0.994785
	0.830327	0.999552	1.00723	1.00671	0.994211
	0.832327	0.998641	1.00837	1.00662	0.994871
	0.834328	0.999082	1.00885	1.00703	0.994716
	0.836328	1.00012	1.00903	1.00724	0.994876
	0.838328	0.999742	1.00881	1.00742	0.994737
	0.840328	0.999652	1.00807	1.00681	0.994361
	0.842328	0.999418	1.00808	1.00654	0.994688
	0.844328	1.0006	1.00808	1.00731	0.994047
	0.846328	0.999398	1.00845	1.0071	0.994641
	0.848328	1.00037	1.00721	1.00732	0.99439
	0.850328	0.999746	1.00797	1.00677	0.993883
	0.852328	0.999559	1.00804	1.00714	0.99418
	0.854329	1.00013	1.00803	1.00757	0.994089
	0.856329	0.999572	1.00829	1.00749	0.99338
	0.858329	0.999609	1.00684	1.0075	0.994298
	0.860329	0.999552	1.00766	1.00715	0.994084
	0.862329	0.999912	1.00758	1.0069	0.993619
	0.864329	0.999461	1.00777	1.00811	0.994037
	0.866329	0.999486	1.00804	1.0077	0.99417
	0.868329	0.999555	1.00782	1.00795	0.994453
	0.870329	0.9995	1.00744	1.00767	0.993397
	0.872329	0.998959	1.00772	1.00732	0.993814
	0.87433	0.998958	1.00697	1.00746	0.993895
	0.87633	0.99934	1.00649	1.00773	0.99381
	0.87833	0.999453	1.00713	1.00855	0.993773
	0.88033	0.999143	1.00771	1.00792	0.993923
	0.88233	0.999048	1.00798	1.00773	0.993788
	0.88433	0.998829	1.00761	1.00807	0.993799
	0.88633	0.998903	1.00696	1.00842	0.993694
	0.88833	0.999176	1.00687	1.00734	0.993975
	0.89033	0.998698	1.00626	1.00786	0.99398
	0.89233	0.999136	1.00698	1.00788	0.993362
	0.894331	0.9986	1.00754	1.00851	0.9937
	0.896331	0.998042	1.0072	1.00859	0.99413		0.00696019	0.000448124	0.00562867	0.000799673
	0.898331	0.998443	1.0068	1.00872	0.993895
	0.900331	0.997909	1.00695	1.00749	0.993619
	0.902331	0.99818	1.00703	1.00813	0.993002
	0.904331	0.998677	1.00692	1.0081	0.992959
	0.906331	0.997218	1.00612	1.00862	0.993349
	0.908331	0.997761	1.00682	1.00853	0.993439
	0.910331	0.998107	1.00664	1.00868	0.993622
	0.912331	0.997583	1.00704	1.00908	0.993504
	0.914332	0.998174	1.0059	1.00875	0.994035
	0.916332	0.997962	1.00664	1.0089	0.993615
	0.918332	0.997669	1.00672	1.00875	0.99366
	0.920332	0.998544	1.00672	1.00907	0.993997
	0.922332	0.99803	1.00694	1.00933	0.99414
	0.924332	0.998204	1.00658	1.00925	0.993804
	0.926332	0.998257	1.00702	1.00963	0.993813
	0.928332	0.998277	1.00599	1.00929	0.994336
	0.930332	0.99754	1.00665	1.00896	0.993694
	0.932332	0.997291	1.00596	1.00917	0.994177
	0.934333	0.997856	1.00564	1.00901	0.994303
	0.936333	0.997855	1.00656	1.00849	0.994158
	0.938333	0.996932	1.00635	1.0092	0.994417
	0.940333	0.997549	1.00621	1.00923	0.995128
	0.942333	0.99809	1.00597	1.00955	0.994939
	0.944333	0.997706	1.00551	1.00921	0.994658
	0.946333	0.997146	1.00611	1.00939	0.994998
	0.948333	0.996589	1.00576	1.00874	0.995195
	0.950333	0.996431	1.0053	1.00888	0.99503
	0.952333	0.997216	1.00614	1.0086	0.994948
	0.954334	0.996944	1.00549	1.00934	0.994943
	0.956334	0.997189	1.00574	1.00916	0.99488
	0.958334	0.997249	1.00536	1.0089	0.995191
	0.960334	0.9971	1.00546	1.00921	0.994582
	0.962334	0.997013	1.00629	1.00852	0.994759
	0.964334	0.997189	1.0057	1.0087	0.995181
	0.966334	0.997028	1.00592	1.00968	0.994964
	0.968334	0.997563	1.00592	1.01005	0.996099
	0.970334	0.997223	1.00613	1.01031	0.995443
	0.972334	0.99702	1.00605	1.01026	0.995014
	0.974335	0.997422	1.0054	1.00976	0.995206
	0.976335	0.996545	1.0047	1.01008	0.995226
	0.978335	0.996385	1.00476	1.00991	0.995392
	0.980335	0.996288	1.00521	1.01037	0.995308
	0.982335	0.996648	1.00576	1.00918	0.994788
	0.984335	0.996274	1.00522	1.01048	0.995623
	0.986335	0.996516	1.00503	1.01041	0.995637
	0.988335	0.997067	1.00567	1.00996	0.99526
	0.990335	0.996316	1.00565	1.01058	0.994978
	0.992335	0.995891	1.00548	1.01007	0.99518
	0.994336	0.995948	1.00466	1.01036	0.995845
	0.996336	0.99601	1.00505	1.01	0.995326		0.00657511	0.0024442	0.00411207	0.00523198
	0.998336	0.996818	1.00483	1.01025	0.995478
	1.00034	0.996143	1.00503	1.01117	0.995346
	1.00234	0.996253	1.00572	1.0108	0.99593
	1.00434	0.99599	1.00531	1.0109	0.995396
	1.00634	0.995541	1.00543	1.01092	0.99537
	1.00834	0.995611	1.00492	1.01063	0.994976
	1.01034	0.996523	1.0045	1.01051	0.995155
	1.01234	0.99637	1.00462	1.01058	0.99543
	1.01434	0.996685	1.00574	1.01151	0.995698
	1.01634	0.996578	1.00504	1.01047	0.995271
	1.01834	0.996616	1.00452	1.01128	0.995548
	1.02034	0.995664	1.00437	1.01098	0.995137
	1.02234	0.995391	1.00469	1.01081	0.994654
	1.02434	1.0053	1.00439	1.01058	0.994701
	1.02634	1.0048	1.0049	1.01079	0.995096
	1.02834	1.00588	1.00487	1.01117	0.995141
	1.03034	1.00548	1.00473	1.01094	0.995282
	1.03234	1.00571	1.00498	1.01074	0.994745
	1.03434	1.00574	1.00428	1.01092	0.994302
	1.03634	1.00566	1.00404	1.01066	0.994383
	1.03834	1.00562	1.00428	1.01153	0.994257
	1.04034	1.00531	1.00456	1.01136	0.994576
	1.04234	1.00483	1.00432	1.01184	0.998566
	1.04434	1.00524	1.00436	1.01132	0.998758
	1.04634	1.00516	1.00498	1.0115	0.99902
	1.04834	1.00427	1.00424	1.01159	0.99849
	1.05034	1.00537	1.00477	1.01124	0.997955
	1.05234	1.00494	1.0044	1.01147	0.998538
	1.05434	1.0039	1.0042	1.01133	0.998154
	1.05634	1.00489	1.00489	1.01105	0.998181
	1.05834	1.00492	1.00424	1.01192	0.998658
	1.06034	1.00472	1.00471	1.01147	0.997895
	1.06234	1.00501	1.00457	1.01137	0.99775
	1.06434	1.00498	1.00493	1.01187	0.997687
	1.06634	1.0046	1.00388	1.01118	0.998012
	1.06834	1.0044	1.00451	1.01144	0.997638
	1.07034	1.00453	1.00446	1.01054	0.997388
	1.07234	1.00463	1.00485	1.01207	0.998036
	1.07434	1.00507	1.00496	1.01157	0.99814
	1.07634	1.00534	1.00414	1.01167	0.998204
	1.07834	1.00484	1.00321	1.01169	0.998302
	1.08034	1.00525	1.00336	1.01207	0.997145
	1.08234	1.00424	1.00389	1.01162	0.997847
	1.08434	1.00482	1.00342	1.01186	0.997955
	1.08634	1.00479	1.00387	1.01195	0.997988
	1.08834	1.00474	1.0036	1.01273	0.998323
	1.09034	1.00462	1.00354	1.01206	0.99792
	1.09234	1.00479	1.00313	1.01269	0.99827
	1.09434	1.00454	1.00266	1.01251	0.997862
	1.09634	1.00458	1.00346	1.01238	0.998255		0.0068159	0.000969139	0.00602409	0.000135435
	1.09834	1.00516	1.00287	1.01291	0.997719
	1.10034	1.00447	1.00325	1.01235	0.997704
	1.10234	1.00479	1.00263	1.01291	0.998302
	1.10434	1.00446	1.00332	1.01306	0.998232
	1.10634	1.00445	1.00314	1.01288	0.997553
	1.10834	1.00454	1.00265	1.01307	0.998164
	1.11034	1.00396	1.00231	1.01206	0.997606
	1.11234	1.00444	1.00339	1.01241	0.997755
	1.11434	1.00511	1.00292	1.0128	0.997932
	1.11634	1.00457	1.00294	1.01295	0.998172
	1.11834	1.00516	1.00366	1.01287	0.99858
	1.12034	1.00496	1.00277	1.01294	0.99782
	1.12234	1.00485	1.00238	1.01277	0.997746
	1.12434	1.00527	1.00198	1.01328	0.997557
	1.12634	1.00452	1.00306	1.01266	0.997686
	1.12834	1.00535	1.00252	1.01243	0.997358
	1.13034	1.00495	1.00252	1.01333	0.99738
	1.13234	1.00459	1.0028	1.01302	0.997636
	1.13434	1.00437	1.00264	1.01382	0.997997
	1.13634	1.00511	1.0028	1.01399	0.997651
	1.13834	1.00488	1.00328	1.0137	0.998091
	1.14034	1.00481	1.00243	1.01372	0.997886
	1.14234	1.00392	1.00275	1.01434	0.997799
	1.14434	1.00451	1.00255	1.01335	0.997956
	1.14634	1.004	1.00326	1.01415	0.997852
	1.14834	1.00412	1.00319	1.01442	0.99816
	1.15034	1.00462	1.00316	1.01368	0.998207
	1.15234	1.00415	1.00261	1.0147	0.997895
	1.15434	1.00446	1.00283	1.01357	0.997745
	1.15634	1.00505	1.00285	1.01431	0.998169
	1.15834	1.00441	1.00299	1.01484	0.998101
	1.16034	1.00463	1.0031	1.01464	0.998276
	1.16234	1.00376	1.0037	1.01495	0.99808
	1.16434	1.00429	1.00301	1.01552	0.998057
	1.16634	1.00396	1.00288	1.01564	0.997261
	1.16834	1.00392	1.00229	1.01525	0.997321
	1.17034	1.0038	1.00269	1.01528	0.997605
	1.17234	1.00354	1.00322	1.01549	0.997687
	1.17434	1.0038	1.00254	1.01565	0.997402
	1.17634	1.00328	1.00265	1.01634	0.99784
	1.17834	1.00401	1.00317	1.01646	0.997291
	1.18034	1.00383	1.00252	1.01623	0.997813
	1.18234	1.00363	1.0029	1.01641	0.997742
	1.18435	1.00344	1.00218	1.01654	0.997487
	1.18635	1.00371	1.0021	1.01521	0.996983
	1.18835	1.00308	1.00217	1.01626	0.997376
	1.19035	1.00376	1.00214	1.01632	0.997547
	1.19235	1.00265	1.00291	1.01638	0.997795
	1.19435	1.00354	1.00269	1.01739	0.997227
	1.19635	1.00323	1.00258	1.01683	0.99747		0.00575843	0.00333122	0.00426694	0.00205769
	1.19835	1.00336	1.00191	1.01582	0.997296
	1.20035	1.00374	1.00247	1.01642	0.99736
	1.20235	1.00338	1.00183	1.01719	0.997654
	1.20435	1.00292	1.00174	1.01699	0.997215
	1.20635	1.00376	1.00245	1.01735	0.996875
	1.20835	1.00288	1.00281	1.01762	0.996793
	1.21035	1.00374	1.00201	1.01756	0.997783
	1.21235	1.00312	1.00719	1.01699	0.997097
	1.21435	1.00223	1.00776	1.01739	0.997151
	1.21635	1.00282	1.00707	1.01739	0.997022
	1.21835	1.00199	1.00636	1.0177	1.00723
	1.22035	1.00272	1.00694	1.01756	1.00715
	1.22235	1.00359	1.00683	1.01782	1.00698
	1.22435	1.00269	1.00731	1.01817	1.00742
	1.22635	1.00291	1.00671	1.018	1.00688
	1.22835	1.00313	1.00669	1.01751	1.00715
	1.23035	1.00263	1.00716	1.01836	1.00695
	1.23235	1.00308	1.00611	1.01808	1.00716
	1.23435	1.00337	1.00701	1.01861	1.00771
	1.23635	1.00294	1.00648	1.0189	1.00716
	1.23835	1.00251	1.00649	1.01876	1.0079
	1.24035	1.00283	1.00654	1.01835	1.00779
	1.24235	1.00244	1.00606	1.01861	1.0075
	1.24435	1.00202	1.00669	1.01876	1.00789
	1.24635	1.00235	1.00619	1.01845	1.00754
	1.24835	1.00274	1.00644	1.01857	1.00754
	1.25035	1.00207	1.00639	1.01848	1.00793
	1.25235	1.00317	1.00626	1.018	1.00798
	1.25435	1.00267	1.00612	1.01831	1.00768
	1.25635	1.00258	1.00606	1.0188	1.00828
	1.25835	1.00322	1.00642	1.01882	1.00764
	1.26035	1.00186	1.00562	1.01847	1.00826
	1.26235	1.00194	1.0058	1.01876	1.00825
	1.26435	1.00219	1.00604	1.01923	1.0083
	1.26635	1.00276	1.00538	1.01928	1.00857
	1.26835	1.00246	1.00612	1.01912	1.00892
	1.27035	1.00215	1.00618	1.01906	1.00841
	1.27235	1.00202	1.00496	1.02002	1.00877
	1.27435	1.00197	1.0057	1.01988	1.00861
	1.27635	1.00227	1.00545	1.01971	1.00846
	1.27835	1.00196	1.00495	1.02018	1.00871
	1.28035	1.00177	1.00521	1.01943	1.00813
	1.28235	1.00226	1.00515	1.02024	1.00837
	1.28435	1.00169	1.00491	1.02032	1.00845
	1.28635	1.00202	1.00508	1.01952	1.00795
	1.28835	1.00134	1.00486	1.0199	1.00819
	1.29035	1.00128	1.00504	1.01989	1.00813
	1.29235	1.00178	1.00558	1.01987	1.00819
	1.29435	1.00203	1.00495	1.02028	1.00904
	1.29635	1.00195	1.00487	1.02048	1.00907		0.00508138	0.00321484	0.00537365	0.0069919
	1.29835	1.00111	1.00535	1.02033	1.00927
	1.30035	1.00191	1.00553	1.02023	1.0089
	1.30235	1.00196	1.00497	1.02026	1.00921
	1.30435	1.00197	1.00466	1.02047	1.00839
	1.30635	1.00115	1.00517	1.0207	1.00945
	1.30835	1.00113	1.00503	1.02105	1.00887
	1.31035	1.00189	1.00527	1.02144	1.0085
	1.31235	1.00232	1.00547	1.02139	1.0092
	1.31435	1.00237	1.00525	1.02158	1.00907
	1.31635	1.00213	1.00486	1.02153	1.0092
	1.31835	1.00216	1.00446	1.02177	1.00885
	1.32035	1.00214	1.00442	1.02127	1.00866
	1.32235	1.00195	1.00432	1.02178	1.00861
	1.32435	1.00233	1.00481	1.02178	1.00924
	1.32635	1.00105	1.00527	1.02205	1.00886
	1.32835	1.00186	1.00582	1.02144	1.00836
	1.33035	1.00166	1.00447	1.02245	1.00866
	1.33235	1.00168	1.00408	1.02217	1.00888
	1.33435	1.00117	1.00377	1.02199	1.00882
	1.33635	1.00156	1.00364	1.0224	1.0088
	1.33835	1.00176	1.0045	1.02273	1.00968
	1.34035	1.00209	1.00345	1.02258	1.00869
	1.34235	1.00277	1.00408	1.0225	1.00865
	1.34435	1.00221	1.00441	1.02314	1.00951
	1.34635	1.00162	1.00389	1.02272	1.00888
	1.34835	1.00153	1.00454	1.02278	1.00896
	1.35035	1.00163	1.00397	1.02245	1.00903
	1.35235	1.00205	1.00432	1.02315	1.01027
	1.35435	1.00246	1.00464	1.02288	1.00958
	1.35635	1.0035	1.00424	1.02284	1.01036
	1.35835	1.00228	1.00348	1.02372	1.00957
	1.36035	1.00265	1.00315	1.02361	1.00929
	1.36235	1.00245	1.00388	1.02325	1.00962
	1.36435	1.002	1.0033	1.02343	1.01
	1.36635	1.00176	1.00371	1.02395	1.00995
	1.36835	1.00273	1.00387	1.02379	1.00963
	1.37035	1.00295	1.0038	1.02441	1.01018
	1.37235	1.00305	1.00343	1.02439	1.00993
	1.37435	1.00306	1.00345	1.02401	1.00971
	1.37635	1.00233	1.00355	1.02402	1.00937
	1.37835	1.00695	1.00367	1.0243	1.01017
	1.38035	1.00701	1.00396	1.02423	1.00976
	1.38235	1.00697	1.00389	1.02514	1.0099
	1.38436	1.00766	1.00291	1.02533	1.01008
	1.38636	1.00773	1.00382	1.02507	1.01012
	1.38836	1.00749	1.00331	1.02554	1.00973
	1.39036	1.00752	1.00301	1.02515	1.00982
	1.39236	1.00648	1.00359	1.0257	1.00916		0.00162619	0.00338287	0.00642075	0.0138094
	1.39436	1.00705	1.00271	1.02533	1.01017
	1.39636	1.0064	1.0035	1.02601	1.00998
	1.39836	1.0066	1.0033	1.02549	1.01038
	1.40036	1.0074	1.00324	1.02603	1.01039
	1.40236	1.0073	1.00369	1.02621	1.01451
	1.40436	1.00667	1.00243	1.02573	1.01459
	1.40636	1.00652	1.00279	1.02604	1.01518
	1.40836	1.00653	1.00305	1.02595	1.01477
	1.41036	1.00621	1.00246	1.02619	1.01527
	1.41236	1.00667	1.00296	1.02613	1.01516
	1.41436	1.00625	1.00257	1.02612	1.01497
	1.41636	1.00585	1.00298	1.02678	1.01511
	1.41836	1.00635	1.00304	1.02652	1.01511
	1.42036	1.0063	1.00235	1.02654	1.01521
	1.42236	1.00542	1.00229	1.02595	1.0152
	1.42436	1.00618	1.00342	1.02557	1.01501
	1.42636	1.00581	1.00277	1.02677	1.0156
	1.42836	1.0062	1.003	1.02623	1.01492
	1.43036	1.00618	1.0026	1.02662	1.0152
	1.43236	1.00622	1.00269	1.02679	1.01465
	1.43436	1.0051	1.00271	1.02735	1.0147
	1.43636	1.00572	1.00277	1.02682	1.01936
	1.43836	1.00587	1.00264	1.0271	1.01898
	1.44036	1.00533	1.00323	1.02666	1.01917
	1.44236	1.00519	1.0031	1.02748	1.01968
	1.44436	1.00573	1.00293	1.02658	1.02006
	1.44636	1.00504	1.003	1.02706	1.01955
	1.44836	1.00578	1.00285	1.02662	1.01927
	1.45036	1.00545	1.00237	1.02687	1.01855
	1.45236	1.00513	1.0025	1.02643	1.01928
	1.45436	1.00499	1.00262	1.02683	1.01877
	1.45636	1.00702	1.00228	1.02706	1.01844
	1.45836	1.00571	1.0026	1.0269	1.01943
	1.46036	1.00482	1.00242	1.02759	1.01931
	1.46236	1.00524	1.00273	1.02676	1.01906
	1.46436	1.00575	1.00264	1.02744	1.01915
	1.46636	1.00589	1.00287	1.02725	1.01946
	1.46836	1.00553	1.002	1.02695	1.01892
	1.47036	1.00548	1.0029	1.02735	1.01965
	1.47236	1.00448	1.00272	1.02744	1.02004
	1.47436	1.00546	1.00327	1.02828	1.0198
	1.47636	1.00479	1.00274	1.02893	1.01913
	1.47836	1.00506	1.00245	1.02861	1.01874
	1.48036	1.00485	1.00296	1.02827	1.01968
	1.48236	1.00429	1.00292	1.02869	1.01895
	1.48436	1.00475	1.0034	1.02895	1.01983
	1.48636	1.00461	1.00326	1.02924	1.01936
	1.48836	1.00528	1.00292	1.02979	1.0197
	1.49036	1.00447	1.00309	1.02978	1.01992
	1.49236	1.00496	1.00376	1.02954	1.01961
	1.49436	1.00572	1.00309	1.02993	1.01975
	1.49636	1.00481	1.00265	1.0303	1.01962		0.00125592	0.00385991	0.00418587	0.00238886
	1.49836	1.00459	1.00285	1.03052	1.01958
	1.50036	1.00491	1.00219	1.03039	1.02026
	1.50236	1.00479	1.0024	1.03098	1.02029
	1.50436	1.0056	1.00319	1.0314	1.01953
	1.50636	1.00538	1.00248	1.03147	1.0202
	1.50836	1.00479	1.00289	1.03201	1.01951
	1.51036	1.00523	1.00253	1.03225	1.02041
	1.51236	1.00503	1.00339	1.03208	1.02051
	1.51436	1.00501	1.00225	1.03212	1.02037
	1.51636	1.00511	1.00295	1.03232	1.02085
	1.51836	1.00504	1.00351	1.03213	1.02056
	1.52036	1.00524	1.00255	1.03285	1.02115
	1.52236	1.00561	1.00283	1.03312	1.02045
	1.52436	1.005	1.00234	1.03277	1.0203
	1.52636	1.00441	1.00286	1.03384	1.02024
	1.52836	1.00523	1.0023	1.03355	1.02068
	1.53036	1.00532	1.00412	1.03355	1.02054
	1.53236	1.00503	1.0028	1.03348	1.02078
	1.53436	1.00567	1.00234	1.03424	1.02114
	1.53636	1.0059	1.00238	1.03442	1.02131
	1.53836	1.00552	1.00184	1.03475	1.02039
	1.54036	1.00493	1.002	1.03414	1.02017
	1.54236	1.00503	1.00191	1.03445	1.02056
	1.54436	1.00505	1.00176	1.03555	1.0208
	1.54636	1.00481	1.0022	1.03526	1.02114
	1.54836	1.00517	1.00229	1.03605	1.02161
	1.55036	1.0049	1.0024	1.03645	1.02166
	1.55236	1.00582	1.00253	1.036	1.02157
	1.55436	1.0045	1.00282	1.03568	1.021
	1.55636	1.00517	1.0023	1.03569	1.0208
	1.55836	1.00477	1.00293	1.03586	1.02185
	1.56036	1.00523	1.00186	1.03588	1.02175
	1.56236	1.00591	1.00187	1.03657	1.02196
	1.56436	1.00596	1.00324	1.03696	1.03186
	1.56636	1.0063	1.00206	1.03619	1.03123
	1.56836	1.0058	1.00207	1.03686	1.03154
	1.57036	1.00587	1.00213	1.03726	1.0318
	1.57236	1.00543	1.00309	1.03668	1.03171
	1.57436	1.00496	1.00179	1.03785	1.03175
	1.57636	1.00503	1.00268	1.03727	1.03199
	1.57836	1.00524	1.00227	1.03759	1.03181
	1.58036	1.00518	1.00254	1.03715	1.03128
	1.58236	1.00561	1.00232	1.03803	1.03095
	1.58437	1.00517	1.00254	1.03813	1.03201
	1.58637	1.00436	1.00118	1.03756	1.031
	1.58837	1.00511	1.00059	1.03856	1.03124
	1.59037	1.00479	1.00153	1.03857	1.03179
	1.59237	1.00549	1.00183	1.03898	1.03147
	1.59437	1.00466	1.00255	1.03896	1.03174
	1.59637	1.00571	1.00142	1.03906	1.03127		0.00150543	0.00432312	0.00724184	0.00711915
	1.59837	1.00463	1.00151	1.03923	1.03124
	1.60037	1.0047	1.00159	1.0389	1.0317
	1.60237	1.00534	1.00158	1.03877	1.03106
	1.60437	1.00541	1.00136	1.03911	1.03116
	1.60637	1.00532	1.00086	1.0394	1.03169
	1.60837	1.00518	1.00176	1.03957	1.03128
	1.61037	1.00513	1.00103	1.03997	1.03168
	1.61237	1.00546	1.00131	1.04003	1.03093
	1.61437	1.00508	1.00113	1.0399	1.03072
	1.61637	1.00503	1.0014	1.04017	1.03165
	1.61837	1.00468	1.00065	1.04036	1.03156
	1.62037	1.00557	1.0016	1.04123	1.03116
	1.62237	1.00544	1.00165	1.04029	1.03205
	1.62437	1.0059	1.00115	1.04091	1.03173
	1.62637	1.00556	1.00164	1.04017	1.03221
	1.62837	1.00499	1.00197	1.04085	1.0311
	1.63037	1.00453	1.00129	1.04104	1.0312
	1.63237	1.00548	1.00035	1.04155	1.03077
	1.63437	1.00489	1.00165	1.04143	1.0313
	1.63637	1.00573	1.00167	1.04196	1.03138
	1.63837	1.00522	1.00226	1.04199	1.03159
	1.64037	1.00562	1.0012	1.0421	1.03143
	1.64237	1.005	1.00087	1.04188	1.03142
	1.64437	1.00563	1.00111	1.04176	1.03136
	1.64637	1.00555	1.00125	1.0419	1.03099
	1.64837	1.00562	1.00091	1.04263	1.03148
	1.65037	1.0058	1.00077	1.0423	1.0315
	1.65237	1.00585	1.00124	1.04294	1.03188
	1.65437	1.00638	1.00201	1.04268	1.03219
	1.65637	1.0064	1.00126	1.04279	1.03171
	1.65837	1.0067	1.00165	1.04318	1.03212
	1.66037	1.00553	1.00145	1.04335	1.03225
	1.66237	1.00576	1.00073	1.04269	1.03167
	1.66437	1.00589	1.00165	1.04281	1.03196
	1.66637	1.00521	1.00168	1.04343	1.03269
	1.66837	1.00579	1.0016	1.04376	1.03258
	1.67037	1.00587	1.00159	1.04377	1.03227
	1.67237	1.00582	1.00091	1.04378	1.03212
	1.67437	1.00526	1.00121	1.04441	1.03243
	1.67637	1.00611	1.00019	1.04464	1.03173
	1.67837	1.0055	1.00074	1.04469	1.03194
	1.68037	1.00555	1.00125	1.04389	1.03177
	1.68237	1.00587	1.00097	1.0447	1.03211
	1.68437	1.00516	1.00184	1.04511	1.03219
	1.68637	1.00541	1.00071	1.04469	1.03212
	1.68837	1.00481	1.00106	1.04456	1.03278
	1.69037	1.00575	1.00062	1.04492	1.03224
	1.69237	1.00491	1.00052	1.04451	1.03273
	1.69437	1.0048	1.00142	1.045	1.03261
	1.69637	1.00537	1.00096	1.04522	1.03212		0.00193554	0.00718537	0.00861706	0.0101511
	1.69837	1.00531	1.0009	1.04586	1.03291
	1.70037	1.00502	1.00046	1.04563	1.03342
	1.70237	1.00555	1.00065	1.0457	1.03279
	1.70437	1.00523	1.00092	1.04588	1.03242
	1.70637	1.00489	1.00098	1.04641	1.03332
	1.70837	1.00463	1.00045	1.0463	1.03315
	1.71037	1.00414	1.00082	1.04678	1.0331
	1.71237	1.00482	1.00091	1.04664	1.03327
	1.71437	1.00524	1.00124	1.04643	1.03315
	1.71637	1.0053	1.001	1.04679	1.03335
	1.71837	1.00496	1.00061	1.04709	1.03283
	1.72037	1.00455	1.00071	1.04705	1.03309
	1.72237	1.00491	1.00034	1.04694	1.03361
	1.72437	1.00543	0.999604	1.04711	1.03448
	1.72637	1.00471	1.00059	1.04781	1.03423
	1.72837	1.00544	1.00055	1.04823	1.03471
	1.73037	1.00552	1.00129	1.04841	1.03406
	1.73237	1.00585	1.00007	1.04797	1.03411
	1.73437	1.00505	1.00007	1.04808	1.03374
	1.73637	1.0046	0.999708	1.04872	1.03387
	1.73837	1.00518	0.999756	1.04878	1.03407
	1.74037	1.00521	1.00028	1.0486	1.03428
	1.74237	1.00549	1.00075	1.0485	1.03435
	1.74437	1.00557	1.00061	1.04877	1.03444
	1.74637	1.00573	1.00028	1.04829	1.03488
	1.74837	1.0054	1.0003	1.04905	1.03484
	1.75037	1.00513	1.00086	1.04882	1.03397
	1.75237	1.00479	1.0002	1.04898	1.03448
	1.75437	1.00554	1.00021	1.04897	1.03437
	1.75637	1.0049	1.00131	1.04872	1.03495
	1.75837	1.00543	1.001	1.04942	1.03518
	1.76037	1.00533	1.00138	1.04999	1.03513
	1.76237	1.00549	1.00109	1.04994	1.03409
	1.76437	1.00596	1.00015	1.04959	1.03499
	1.76637	1.0051	1.00078	1.04983	1.03481
	1.76837	1.00529	1.00039	1.04964	1.03493
	1.77037	1.00569	1.00025	1.05055	1.03496
	1.77237	1.0059	0.999599	1.05036	1.03469
	1.77437	1.00611	1.00026	1.05051	1.03495
	1.77637	1.00551	1.00033	1.05093	1.0345
	1.77837	1.00591	1.00057	1.05083	1.03507
	1.78037	1.00515	0.999884	1.05083	1.03486
	1.78237	1.00526	0.999556	1.05063	1.03545
	1.78438	1.00471	0.998939	1.05086	1.03469
	1.78638	1.00538	1.00033	1.05104	1.03612
	1.78838	1.00579	1.0004	1.05192	1.03447
	1.79038	1.00554	1.00016	1.05217	1.03526
	1.79238	1.00528	1.00045	1.05134	1.0397
	1.79438	1.00605	0.999957	1.05187	1.03939
	1.79638	1.00526	0.999587	1.0513	1.03987		0.000708115	0.00860716	0.00730025	0.00488586
	1.79838	1.00583	0.998739	1.05138	1.03946
	1.80038	1.00523	0.999781	1.0517	1.03999
	1.80238	1.00494	0.999735	1.05199	1.03958
	1.80438	1.00621	1.00013	1.05241	1.03995
	1.80638	1.00539	1.00001	1.05289	1.04003
	1.80838	1.00576	1.00011	1.05258	1.03994
	1.81038	1.00484	0.999408	1.05208	1.03951
	1.81238	1.00599	0.999835	1.05269	1.03931
	1.81438	1.00498	0.99944	1.05209	1.03997
	1.81638	1.00486	1.00022	1.05282	1.03936
	1.81838	1.00555	0.999967	1.05274	1.03993
	1.82038	1.00547	0.999567	1.05318	1.03981
	1.82238	1.00543	0.999275	1.05353	1.03984
	1.82438	1.00548	0.999208	1.0533	1.03921
	1.82638	1.00527	1.00018	1.05357	1.04025
	1.82838	1.00589	0.999424	1.05406	1.03947
	1.83038	1.00532	0.999438	1.05383	1.03965
	1.83238	1.00596	0.999381	1.0542	1.03973
	1.83438	1.00584	0.999602	1.05354	1.03969
	1.83638	1.00548	0.999364	1.05521	1.03962
	1.83838	1.00503	0.99944	1.05497	1.03955
	1.84038	1.00568	0.99985	1.05464	1.03908
	1.84238	1.00529	0.999358	1.05539	1.03941
	1.84438	1.0056	0.998847	1.05526	1.03971
	1.84638	1.0058	0.998921	1.05493	1.0395
	1.84838	1.00547	0.999297	1.05567	1.04033
	1.85038	1.00579	0.999085	1.0556	1.03973
	1.85238	1.00511	0.998579	1.05554	1.03975
	1.85438	1.00535	0.998147	1.05603	1.03942
	1.85638	1.00535	0.998879	1.05525	1.03999
	1.85838	1.00591	0.997772	1.05498	1.03959
	1.86038	1.00558	0.99852	1.05493	1.03972
	1.86238	1.00559	0.998686	1.05554	1.04018
	1.86438	1.00571	0.998008	1.05547	1.04013
	1.86638	1.00555	0.997733	1.05586	1.05032
	1.86838	1.00531	0.997926	1.05612	1.04988
	1.87038	1.00565	0.997593	1.05561	1.04925
	1.87238	1.00546	0.998276	1.0555	1.04954
	1.87438	1.00571	0.997692	1.05544	1.05015
	1.87638	1.00544	0.998501	1.05643	1.05023
	1.87838	1.00528	0.998648	1.05649	1.0501
	1.88038	1.00567	0.998934	1.0568	1.05068
	1.88238	1.00598	0.997802	1.0563	1.05041
	1.88438	1.0057	0.997711	1.0559	1.05019
	1.88638	1.00631	0.998043	1.05701	1.05104
	1.88838	1.00506	0.997574	1.05718	1.05061
	1.89038	1.0059	0.997515	1.05684	1.05076
	1.89238	1.00597	0.998192	1.05684	1.05078
	1.89438	1.00578	0.998117	1.05793	1.05054
	1.89638	1.00585	0.997912	1.05746	1.05071		0.0011565	0.00871092	0.00845488	0.0052364
	1.89838	1.00562	0.99841	1.05781	1.05047
	1.90038	1.00546	0.997917	1.05785	1.05066
	1.90238	1.00573	0.997345	1.05745	1.05041
	1.90438	1.0056	0.997818	1.05815	1.0502
	1.90638	1.00582	0.997924	1.05836	1.05161
	1.90838	1.00567	0.997836	1.05868	1.051
	1.91038	1.00541	0.997968	1.05841	1.05109
	1.91238	1.00479	1.00277	1.05942	1.05161
	1.91438	1.00534	1.00312	1.05878	1.05181
	1.91638	1.00488	1.00217	1.05888	1.05121
	1.91838	1.00519	1.00222	1.05882	1.05109
	1.92038	1.00532	1.00221	1.05968	1.05123
	1.92238	1.00518	1.00262	1.06037	1.05158
	1.92438	1.00475	1.00226	1.06011	1.05236
	1.92638	1.00562	1.00278	1.06026	1.05136
	1.92838	1.00531	1.00268	1.06045	1.05211
	1.93038	1.00483	1.00213	1.06053	1.05151
	1.93238	1.00513	1.00215	1.06057	1.05168
	1.93438	1.00472	1.00238	1.05981	1.05242
	1.93638	1.0052	1.00237	1.06095	1.05212
	1.93838	1.0056	1.00232	1.06056	1.05268
	1.94038	1.00545	1.00339	1.06077	1.05204
	1.94238	1.00564	1.00275	1.0614	1.05234
	1.94438	1.00483	1.00327	1.05569	1.05244
	1.94638	1.00451	1.00248	1.05593	1.05209
	1.94838	1.00455	1.0022	1.05559	1.05146
	1.95038	1.00507	1.00229	1.05559	1.05284
	1.95238	1.00475	1.00229	1.05675	1.05308
	1.95438	1.00518	1.00243	1.05679	1.05231
	1.95638	1.00525	1.00262	1.05676	1.05393
	1.95838	1.00498	1.00189	1.05675	1.05313
	1.96038	1.00551	1.00194	1.05718	1.05329
	1.96238	1.00517	1.00165	1.0564	1.05265
	1.96438	1.00487	1.00238	1.05647	1.05338
	1.96638	1.00534	1.00268	1.05726	1.05294
	1.96838	1.00531	1.00193	1.05748	1.05366
	1.97038	1.00551	1.00313	1.05797	1.0531
	1.97238	1.00557	1.00171	1.05823	1.05379
	1.97438	1.00523	1.00213	1.05752	1.05389
	1.97638	1.00511	1.00208	1.05821	1.05404
	1.97838	1.00491	1.00181	1.05849	1.05364
	1.98038	1.00542	1.00191	1.05801	1.05272
	1.98238	1.0061	1.00309	1.05847	1.05392
	1.98439	1.00536	1.00273	1.05893	1.05411
	1.98639	1.00554	1.00242	1.05903	1.05408
	1.98839	1.00574	1.00107	1.05904	1.05403
	1.99039	1.00484	1.00183	1.05909	1.05373
	1.99239	1.00535	1.00226	1.05946	1.05347
	1.99439	1.00448	1.00213	1.0595	1.05345
	1.99639	1.00542	1.00202	1.05974	1.05472		5.24479e-05	0.0026729	0.00668459	0.0118682
	1.99839	1.00541	1.00187	1.06069	1.05428
	2.00039	1.00488	1.00243	1.06043	1.05435
	2.00239	1.00497	1.00158	1.06012	1.05489
	2.00439	1.00519	1.00136	1.06034	1.0543
	2.00639	1.00502	1.00151	1.06094	1.05412
	2.00839	1.00421	1.00158	1.06083	1.05456
	2.01039	1.00452	1.00182	1.06117	1.05522
	2.01239	1.00523	1.00187	1.06131	1.05439
	2.01439	1.00537	1.00155	1.06223	1.05507
	2.01639	1.00548	1.00251	1.06156	1.05458
	2.01839	1.00528	1.00179	1.06231	1.05433
	2.02039	1.00491	1.00108	1.06244	1.05461
	2.02239	1.00512	1.00157	1.06178	1.05454
	2.02439	1.00526	1.00194	1.06204	1.05485
	2.02639	1.005	1.00102	1.06228	1.05503
	2.02839	1.00497	1.00179	1.06201	1.05519
	2.03039	1.00552	1.0013	1.06293	1.05569
	2.03239	1.00521	1.00167	1.06217	1.05585
	2.03439	1.00518	1.00177	1.06308	1.05596
	2.03639	1.00515	1.00115	1.06279	1.05586
	2.03839	1.00523	1.00146	1.0625	1.05568
	2.04039	1.00557	1.00126	1.06315	1.05645
	2.04239	1.00475	1.00163	1.06371	1.05616
	2.04439	1.00527	1.00169	1.06349	1.05619
	2.04639	1.00593	1.00134	1.06306	1.05635
	2.04839	1.00544	1.00209	1.06377	1.05654
	2.05039	1.00561	1.00097	1.06395	1.05618
	2.05239	1.00548	1.00156	1.06415	1.05622
	2.05439	1.00559	1.00128	1.06379	1.05649
	2.05639	1.00509	1.00138	1.06415	1.05701
	2.05839	1.00571	1.00129	1.06491	1.05648
	2.06039	1.00534	1.00093	1.06568	1.05701
	2.06239	1.00517	1.00185	1.06512	1.05676
	2.06439	1.00573	1.00115	1.06491	1.05697
	2.06639	1.00484	1.00118	1.06569	1.05666
	2.06839	1.00572	1.00121	1.06507	1.05753
	2.07039	1.00568	1.00142	1.06529	1.05746
	2.07239	1.00512	1.00158	1.06566	1.0574
	2.07439	1.00542	1.00075	1.06571	1.058
	2.07639	1.00556	1.00115	1.06621	1.05814
	2.07839	1.00499	1.00205	1.06599	1.05828
	2.08039	1.00553	1.0007	1.06548	1.05843
	2.08239	1.00469	1.0011	1.06532	1.05794
	2.08439	1.00498	1.00108	1.06579	1.05877
	2.08639	1.00535	1.00104	1.06656	1.05834
	2.08839	1.00573	1.00072	1.06627	1.05935
	2.09039	1.00583	1.00164	1.06624	1.05861
	2.09239	1.00613	1.00057	1.06644	1.05783
	2.09439	1.00605	1.00054	1.0667	1.05817
	2.09639	1.00555	0.999567	1.0667	1.05861		0.00205035	0.00269593	0.007654	0.0142863
	2.09839	1.00533	1.00029	1.06635	1.05857
	2.10039	1.00583	0.999636	1.06666	1.05897
	2.10239	1.00589	1.00035	1.06629	1.05984
	2.10439	1.0056	1.00036	1.06739	1.0597
	2.10639	1.00585	1.00059	1.06694	1.05874
	2.10839	1.00642	1.00009	1.06745	1.05938
	2.11039	1.00514	0.999615	1.06735	1.05903
	2.11239	1.00699	0.999945	1.06803	1.05956
	2.11439	1.00553	0.999295	1.06783	1.05933
	2.11639	1.00543	0.999879	1.06745	1.05893
	2.11839	1.00543	0.999832	1.06834	1.06025
	2.12039	1.00597	1.00091	1.06793	1.05996
	2.12239	1.00601	1.00036	1.06796	1.06036
	2.12439	1.00585	1.00019	1.06813	1.06454
	2.12639	1.00549	1.00005	1.06779	1.06411
	2.12839	1.00603	0.999262	1.06787	1.06454
	2.13039	1.00544	0.999922	1.06838	1.06496
	2.13239	1.00619	1.00032	1.06861	1.06515
	2.13439	1.00622	0.999777	1.06881	1.06495
	2.13639	1.00594	0.999884	1.06935	1.06541
	2.13839	1.00659	0.999029	1.06928	1.06493
	2.14039	1.006	1.00028	1.06857	1.06576
	2.14239	1.00628	0.999925	1.0689	1.06578
	2.14439	1.00646	0.999991	1.06923	1.06541
	2.14639	1.0062	0.999645	1.06909	1.06597
	2.14839	1.00724	1.00071	1.06916	1.06646
	2.15039	1.00656	1.00019	1.06986	1.06634
	2.15239	1.00639	0.999991	1.07044	1.06666
	2.15439	1.00701	0.999631	1.07058	1.06604
	2.15639	1.00594	0.999865	1.06956	1.066
	2.15839	1.0065	1.00001	1.07035	1.06662
	2.16039	1.00595	1.00023	1.07048	1.06646
	2.16239	1.00585	1.00045	1.07014	1.06649
	2.16439	1.00657	1.00069	1.07074	1.06609
	2.16639	1.00631	0.999657	1.07104	1.06602
	2.16839	1.00617	1.00006	1.07152	1.06651
	2.17039	1.00596	1.00027	1.07122	1.06673
	2.17239	1.00652	1.00049	1.07065	1.06622
	2.17439	1.0054	0.999485	1.07096	1.06726
	2.17639	1.00587	1.00011	1.0712	1.0669
	2.17839	1.00682	1.001	1.07143	1.06687
	2.18039	1.00672	1.00126	1.07142	1.06726
	2.18239	1.007	1.00109	1.07109	1.06694
	2.1844	1.00604	1.00038	1.07055	1.06687
	2.1864	1.00564	1.00023	1.07089	1.06677
	2.1884	1.0067	0.999771	1.07098	1.06667
	2.1904	1.00672	1.00022	1.07113	1.06711
	2.1924	1.00607	1.00054	1.07176	1.06773
	2.1944	1.00632	1.00055	1.07257	1.06829
	2.1964	1.0066	1.00038	1.0728	1.06653
	2.1984	1.00711	1.00068	1.0727	1.06774		0.00422164	0.00247881	0.00750242	0.0114217
	2.2004	1.00628	1.00021	1.07233	1.06827
	2.2024	1.00611	1.00091	1.07236	1.06798
	2.2044	1.00665	1.00038	1.07242	1.06792
	2.2064	1.00623	1.00051	1.0729	1.06811
	2.2084	1.00727	1.00067	1.07282	1.06826
	2.2104	1.00757	1.00059	1.06827	1.06819
	2.2124	1.00664	1.00091	1.06792	1.0684
	2.2144	1.00646	0.999736	1.06818	1.06796
	2.2164	1.00686	0.999638	1.06793	1.06732
	2.2184	1.00675	1.00021	1.06785	1.06845
	2.2204	1.00673	1.00077	1.06814	1.06818
	2.2224	1.00771	1	1.06879	1.06835
	2.2244	1.0072	1.00115	1.06941	1.06913
	2.2264	1.00736	1.00071	1.06899	1.06915
	2.2284	1.00727	0.999502	1.06879	1.06894
	2.2304	1.0075	1.00007	1.06917	1.06941
	2.2324	1.00724	1.00065	1.06826	1.06913
	2.2344	1.00711	0.999931	1.06926	1.0694
	2.2364	1.00713	1.00011	1.06962	1.06924
	2.2384	1.0075	1.00069	1.06976	1.06966
	2.2404	1.00751	1.00058	1.07009	1.06965
	2.2424	1.00768	1.00064	1.07009	1.06989
	2.2444	1.00746	1.00005	1.07081	1.06861
	2.2464	1.00675	1.00053	1.06986	1.06941
	2.2484	1.00757	1.00066	1.07033	1.06947
	2.2504	1.00691	0.999935	1.07089	1.06991
	2.2524	1.00713	1.00077	1.07151	1.07032
	2.2544	1.00742	1.00043	1.0711	1.06989
	2.2564	1.00781	1.00038	1.07163	1.069
	2.2584	1.00693	0.999893	1.072	1.07032
	2.2604	1.00747	1.00032	1.07192	1.06974
	2.2624	1.0071	1.00085	1.07194	1.0705
	2.2644	1.00744	0.999512	1.07196	1.07016
	2.2664	1.00694	0.999492	1.07282	1.07096
	2.2684	1.00764	1.00038	1.07304	1.07114
	2.2704	1.00743	1.00051	1.068	1.07139
	2.2724	1.00713	1.00076	1.06743	1.07066
	2.2744	1.00715	1.00045	1.06771	1.0705
	2.2764	1.00652	1.00055	1.06786	1.07051
	2.2784	1.00705	0.999777	1.06805	1.07132
	2.2804	1.00608	1.00029	1.06754	1.07129
	2.2824	1.00682	1.00023	1.06817	1.07155
	2.2844	1.0077	1.00006	1.06869	1.07183
	2.2864	1.00686	1.00022	1.06782	1.07213
	2.2884	1.00703	1.00088	1.0689	1.07138
	2.2904	1.00732	1.00072	1.0685	1.0716
	2.2924	1.00754	1.00045	1.06776	1.07176
	2.2944	1.00584	1.00064	1.06807	1.07174		0.00424863	0.00309403	0.0100295	0.0153978
	2.2964	1.00665	1.00007	1.06923	1.07202
	2.2984	1.00663	1.00014	1.06859	1.07204
	2.3004	1.00727	1.00061	1.06953	1.07251
	2.3024	1.00726	1.0011	1.0689	1.07248
	2.3044	1.00673	1.00069	1.06947	1.07222
	2.3064	1.00595	1.00039	1.06909	1.07283
	2.3084	1.00595	1.00098	1.06873	1.07271
	2.3104	1.00701	1.00019	1.06897	1.07319
	2.3124	1.00573	1.00131	1.06893	1.07238
	2.3144	1.00637	1.00085	1.06901	1.07295
	2.3164	1.00681	1.00062	1.06891	1.07313
	2.3184	1.0062	1.00045	1.06929	1.07263
	2.3204	1.00586	1.00013	1.06953	1.07314
	2.3224	1.00644	0.999712	1.06984	1.07339
	2.3244	1.00648	0.999875	1.07008	1.07332
	2.3264	1.00671	0.999986	1.0699	1.07374
	2.3284	1.00661	0.999252	1.07072	1.07398
	2.3304	1.00668	0.999757	1.07058	1.07452
	2.3324	1.00656	0.999494	1.07035	1.07439
	2.3344	1.00681	1.00039	1.07084	1.07429
	2.3364	1.0065	0.99895	1.0712	1.07307
	2.3384	1.00593	0.999353	1.07101	1.07394
	2.3404	1.00582	0.999393	1.07054	1.07427
	2.3424	1.00629	0.999525	1.06597	1.07353
	2.3444	1.00631	0.999581	1.06601	1.07482
	2.3464	1.00759	0.999664	1.0671	1.07422
	2.3484	1.00721	0.999497	1.06544	1.07447
	2.3504	1.00655	0.999566	1.0665	1.07414
	2.3524	1.00693	0.998808	1.06699	1.07418
	2.3544	1.00676	0.999875	1.06649	1.07392
	2.3564	1.0074	0.999349	1.06658	1.07478
	2.3584	1.0073	0.999983	1.06693	1.07442
	2.3604	1.00678	0.999365	1.06702	1.07424
	2.3624	1.00726	0.999224	1.0675	1.07413
	2.3644	1.0065	0.998874	1.0671	1.07485
	2.3664	1.00644	0.998253	1.06784	1.07479
	2.3684	1.00666	0.99927	1.06792	1.07478
	2.3704	1.00719	0.997791	1.06803	1.07487
	2.3724	1.00719	0.998463	1.06767	1.07511
	2.3744	1.00703	0.998651	1.06883	1.07528
	2.3764	1.00375	0.99876	1.06883	1.07489
	2.3784	1.0029	0.998515	1.06878	1.07468
	2.3804	1.00258	0.997887	1.06848	1.07476
	2.3824	1.00351	0.997905	1.06866	1.0752
	2.38441	1.00333	0.998109	1.06865	1.07451
	2.38641	1.00229	0.998119	1.06913	1.07471
	2.38841	1.00336	0.99929	1.06947	1.075
	2.39041	1.00354	0.9983	1.0695	1.07521
	2.39241	1.00328	0.999358	1.06996	1.07545
	2.39441	1.00322	0.998566	1.06968	1.07577		0.00289781	0.00199822	0.00297001	0.0189719
	2.39641	1.00334	0.998865	1.0698	1.07461
	2.39841	1.00312	0.997994	1.07008	1.07557
	2.40041	1.00296	0.997348	1.06987	1.07492
	2.40241	1.00306	0.998686	1.07038	1.07589
	2.40441	1.00347	0.998948	1.0702	1.07569
	2.40641	1.004	0.998945	1.07071	1.0753
	2.40841	1.00453	0.998269	1.07096	1.07567
	2.41041	1.00451	0.997883	1.07114	1.07537
	2.41241	1.00356	0.998045	1.07097	1.07519
	2.41441	1.00392	0.997961	1.07151	1.07586
	2.41641	1.00346	0.997709	1.07168	1.07095
	2.41841	1.0047	0.997803	1.07171	1.07037
	2.42041	1.0039	0.998385	1.072	1.07009
	2.42241	1.00468	0.998334	1.06727	1.0709
	2.42441	1.00428	0.997974	1.07268	1.07065
	2.42641	1.00451	0.997682	1.07246	1.07037
	2.42841	1.0044	0.997479	1.07272	1.07041
	2.43041	1.00421	0.998173	1.07224	1.07101
	2.43241	1.00448	0.996919	1.07268	1.07102
	2.43441	1.0038	0.997345	1.07249	1.07144
	2.43641	1.00446	0.998463	1.07383	1.07158
	2.43841	1.00474	0.997788	1.07285	1.07136
	2.44041	1.0045	0.9978	1.07374	1.0713
	2.44241	1.00421	0.996867	1.07295	1.07137
	2.44441	1.00406	0.996936	1.07296	1.07075
	2.44641	1.0041	0.997576	1.06806	1.07141
	2.44841	1.00428	0.997481	1.06769	1.0716
	2.45041	1.00467	0.997425	1.06878	1.06697
	2.45241	1.00462	0.997333	1.0683	1.06649
	2.45441	1.00433	0.997112	1.06853	1.06702
	2.45641	1.00471	0.997119	1.06876	1.06683
	2.45841	1.00398	0.996473	1.06834	1.067
	2.46041	1.00444	0.997077	1.06837	1.06692
	2.46241	1.00435	0.996736	1.06904	1.06749
	2.46441	1.00475	0.997875	1.06923	1.0683
	2.46641	1.0043	0.997192	1.06918	1.06769
	2.46841	1.00458	0.997037	1.06956	1.06808
	2.47041	1.0047	0.99719	1.06975	1.06804
	2.47241	1.00401	0.997157	1.07005	1.06733
	2.47441	1.00444	0.997334	1.06999	1.06779
	2.47641	1.00473	0.997175	1.07024	1.06869
	2.47841	1.00435	0.99661	1.07034	1.06809
	2.48041	1.00453	0.99717	1.0657	1.06863
	2.48241	1.0051	0.997108	1.06513	1.06927
	2.48441	1.00442	0.996869	1.06604	1.06814
	2.48641	1.00456	0.997549	1.06534	1.06834
	2.48841	1.00469	0.996996	1.06626	1.0687
	2.49041	1.00439	0.996873	1.06633	1.06899
	2.49241	1.00475	0.996885	1.0662	1.06902
	2.49441	1.00443	0.996386	1.06647	1.06954
	2.49641	1.00509	0.99679	1.06695	1.06979		0.0022263	0.00263158	0.00634181	0.00481882
	2.49841	1.00512	0.996685	1.0664	1.06899
	2.50041	1.00469	0.996332	1.06646	1.06999
	2.50241	1.00473	0.996236	1.06724	1.06905
	2.50441	1.00472	0.996623	1.06724	1.06927
	2.50641	1.00476	0.99636	1.06659	1.06929
	2.50841	1.00518	0.996911	1.06674	1.06945
	2.51041	1.00523	0.996155	1.06751	1.07063
	2.51241	1.0055	0.996587	1.067	1.07003
	2.51441	1.00579	0.996173	1.06773	1.07021
	2.51641	1.00488	0.995533	1.06776	1.0703
	2.51841	1.00498	0.995956	1.06741	1.06987
	2.52041	1.00454	0.995362	1.06712	1.07041
	2.52241	1.00464	0.996113	1.06772	1.07018
	2.52441	1.00452	0.99614	1.06747	1.07017
	2.52641	1.0057	0.997	1.06855	1.07084
	2.52841	1.00472	0.996091	1.06858	1.07026
	2.53041	1.00438	0.996416	1.06836	1.07069
	2.53241	1.00514	0.99589	1.06833	1.07077
	2.53441	1.00481	0.996261	1.06853	1.07085
	2.53641	1.0046	0.996008	1.06899	1.07043
	2.53841	1.00484	0.996759	1.06817	1.07058
	2.54041	1.00488	0.996769	1.06884	1.07003
	2.54241	1.00501	0.99612	1.06896	1.07061
	2.54441	1.00552	0.996569	1.06899	1.0707
	2.54641	1.00555	0.996478	1.06911	1.07022
	2.54841	1.00545	0.996481	1.06928	1.07049
	2.55041	1.00513	0.996094	1.06993	1.07014
	2.55241	1.00547	0.996371	1.0694	1.07129
	2.55441	1.00508	0.996451	1.07018	1.07035
	2.55641	1.00551	0.996639	1.07066	1.07035
	2.55841	1.00561	0.996021	1.07022	1.07077
	2.56041	1.00503	0.995637	1.07097	1.07122
	2.56241	1.00503	0.995842	1.07008	1.07101
	2.56441	1.0052	0.995243	1.07079	1.07083
	2.56641	1.00521	0.995205	1.07104	1.07112
	2.56841	1.0048	0.995798	1.07119	1.07167
	2.57041	1.00533	0.995519	1.07075	1.07147
	2.57241	1.00542	0.996854	1.07116	1.07205
	2.57441	1.00469	0.995919	1.07158	1.071
	2.57641	1.00558	0.995965	1.07118	1.07158
	2.57841	1.00544	0.996008	1.07062	1.07184
	2.58041	1.00504	0.995421	1.07115	1.07061
	2.58241	1.00475	0.996072	1.07066	1.07192
	2.58442	1.00465	0.996517	1.07131	1.07148
	2.58642	1.00499	0.995914	1.07187	1.0726
	2.58842	1.00485	0.996357	1.07152	1.07157
	2.59042	1.00548	0.99673	1.07248	1.07132
	2.59242	1.0048	0.995992	1.07182	1.07223
	2.59442	1.00562	0.995004	1.07229	1.07177
	2.59642	1.0046	0.996218	1.07231	1.07146		0.00514196	0.00140304	0.00743881	0.00785398
	2.59842	1.00434	0.996192	1.07238	1.07176
	2.60042	1.0048	0.996046	1.07308	1.07195
	2.60242	1.00504	0.996641	1.07321	1.07183
	2.60442	1.00514	0.997194	1.0734	1.07123
	2.60642	1.00539	0.996424	1.07335	1.07197
	2.60842	1.00508	0.996058	1.07317	1.07122
	2.61042	1.00444	0.996149	1.07292	1.07172
	2.61242	1.00474	0.996177	1.07338	1.07168
	2.61442	1.00429	0.996407	1.07356	1.07153
	2.61642	1.0053	0.996639	1.07363	1.07144
	2.61842	1.0055	0.997337	1.0741	1.07162
	2.62042	1.00587	0.996475	1.07391	1.07224
	2.62242	1.00562	0.996616	1.07399	1.07051
	2.62442	1.00494	0.996786	1.07394	1.0719
	2.62642	1.00444	0.996601	1.07447	1.07175
	2.62842	1.00491	0.995894	1.07459	1.0713
	2.63042	1.00443	0.997143	1.07534	1.07165
	2.63242	1.00511	0.997121	1.07492	1.07132
	2.63442	1.00576	0.996385	1.06943	1.07149
	2.63642	1.00549	0.99723	1.06987	1.07147
	2.63842	1.00533	0.996823	1.06456	1.07168
	2.64042	1.005	0.996662	1.06512	1.07222
	2.64242	1.00535	0.996217	1.06492	1.07207
	2.64442	1.00488	0.996585	1.06525	1.07236
	2.64642	1.0047	0.996663	1.06521	1.07121
	2.64842	1.00495	0.996666	1.06521	1.07218
	2.65042	1.00517	0.996562	1.06557	1.07264
	2.65242	1.00618	0.996947	1.0658	1.07255
	2.65442	1.00535	0.996425	1.06598	1.07197
	2.65642	1.00497	0.996353	1.06591	1.07282
	2.65842	1.00465	0.995805	1.06567	1.07279
	2.66042	1.00539	0.997207	1.06567	1.07257
	2.66242	1.00593	0.996473	1.06576	1.07269
	2.66442	1.00595	0.996714	1.06664	1.07308
	2.66642	1.00577	0.996544	1.06769	1.07366
	2.66842	1.00574	0.995534	1.06693	1.07313
	2.67042	1.00666	0.996236	1.0672	1.07328
	2.67242	1.00543	0.995928	1.0667	1.07349
	2.67442	1.00615	0.996172	1.06723	1.07294
	2.67642	1.00626	0.995918	1.06754	1.07408
	2.67842	1.00716	0.996001	1.06738	1.07387
	2.68042	1.00586	0.995586	1.06768	1.07386
	2.68242	1.00629	0.996088	1.06746	1.06879
	2.68442	1.00573	0.995661	1.06743	1.06861
	2.68642	1.00481	0.994978	1.06806	1.06934
	2.68842	1.0013	0.995448	1.06781	1.06894
	2.69042	1.00165	0.995591	1.06693	1.06891
	2.69242	1.00162	0.995429	1.06749	1.06935
	2.69442	1.00183	0.99528	1.06769	1.06967
	2.69642	1.00209	0.99548	1.06819	1.06953		0.00151946	0.000352136	0.0087596	0.00159001
	2.69842	1.00231	0.995598	1.06788	1.07003
	2.70042	1.00155	0.994346	1.06818	1.06936
	2.70242	1.00149	0.994635	1.06768	1.06997
	2.70442	1.00206	0.995133	1.068	1.06997
	2.70642	1.0011	0.995316	1.06817	1.06974
	2.70842	1.00133	0.994863	1.06835	1.07009
	2.71042	1.00206	0.994967	1.0687	1.0708
	2.71242	1.00185	0.995359	1.06846	1.07018
	2.71442	1.00245	0.994583	1.06866	1.06936
	2.71642	1.00166	0.994788	1.06885	1.07019
	2.71842	1.00225	0.995181	1.06862	1.06993
	2.72042	1.00123	0.994501	1.06898	1.07064
	2.72242	1.00127	0.9958	1.06897	1.07149
	2.72442	1.00186	0.994927	1.06869	1.07091
	2.72642	1.0013	0.994938	1.06913	1.07125
	2.72842	1.00205	0.994179	1.06841	1.0707
	2.73042	1.00134	0.994466	1.06909	1.07091
	2.73242	1.00126	0.994659	1.06891	1.07169
	2.73442	1.00078	0.993976	1.06922	1.07096
	2.73642	1.00155	0.994707	1.06971	1.07162
	2.73842	1.00237	0.994769	1.06964	1.07154
	2.74042	1.00178	0.994381	1.0697	1.07164
	2.74242	1.00176	0.994651	1.06982	1.07219
	2.74442	1.00212	0.994198	1.06975	1.07239
	2.74642	1.00177	0.994255	1.06889	1.07201
	2.74842	1.00173	0.994175	1.06971	1.07223
	2.75042	1.00117	0.994779	1.06957	1.07266
	2.75242	1.0014	0.994582	1.07054	1.07259
	2.75442	1.00131	0.994597	1.06942	1.07303
	2.75642	1.00223	0.994606	1.06989	1.07272
	2.75842	1.00013	0.994405	1.07023	1.0727
	2.76042	1.00181	0.994337	1.07049	1.07269
	2.76242	1.00182	0.99436	1.06998	1.07339
	2.76442	1.0018	0.993965	1.06982	1.07334
	2.76642	1.00197	0.993713	1.07093	1.07316
	2.76842	1.00217	0.993867	1.071	1.07391
	2.77042	1.00264	0.993517	1.0713	1.07313
	2.77242	1.00167	0.994186	1.06611	1.0733
	2.77442	1.00248	0.994336	1.06613	1.07344
	2.77642	1.00217	0.993193	1.06569	1.07292
	2.77842	1.00211	0.993723	1.06589	1.07342
	2.78042	1.00169	0.994176	1.06551	1.07334
	2.78242	1.0021	0.994459	1.06691	1.07343
	2.78443	1.00221	0.994404	1.06641	1.07345
	2.78643	1.0021	0.994427	1.06731	1.07348
	2.78843	1.00247	0.994693	1.06717	1.07353
	2.79043	1.00221	0.994235	1.0675	1.07376
	2.79243	1.00222	0.993782	1.06748	1.07381
	2.79443	1.0015	0.993303	1.06746	1.07381
	2.79643	1.00177	0.993661	1.0674	1.07409		0.0010061	0.00342901	0.00433451	0.00464531
	2.79843	1.00186	0.995579	1.06755	1.07409
	2.80043	1.00151	0.994364	1.06808	1.0742
	2.80243	1.00209	0.994747	1.06853	1.07448
	2.80443	1.00188	0.994481	1.06826	1.07589
	2.80643	1.00153	0.993312	1.06903	1.07509
	2.80843	1.00138	0.993336	1.0683	1.07486
	2.81043	1.00124	0.994	1.06856	1.07446
	2.81243	1.00104	0.993117	1.06838	1.07439
	2.81443	1.00182	0.994084	1.06902	1.07516
	2.81643	1.00176	0.993872	1.0696	1.07494
	2.81843	1.00144	0.994096	1.06936	1.07474
	2.82043	1.00122	0.99306	1.06927	1.07548
	2.82243	1.00158	0.993606	1.06998	1.07522
	2.82443	1.00135	0.992955	1.07	1.07525
	2.82643	1.00176	0.99294	1.06995	1.07524
	2.82843	1.00182	0.993734	1.07008	1.07558
	2.83043	1.00133	0.992978	1.07044	1.07585
	2.83243	1.0015	0.994053	1.07062	1.07547
	2.83443	1.00167	0.993131	1.07103	1.07612
	2.83643	1.00156	0.993373	1.0703	1.07558
	2.83843	1.00147	0.993382	1.0706	1.07672
	2.84043	1.0019	0.993247	1.07107	1.07603
	2.84243	1.00163	0.99218	1.07085	1.07677
	2.84443	1.00092	0.992805	1.07118	1.07666
	2.84643	1.00119	0.993256	1.07137	1.077
	2.84843	1.0016	0.992846	1.07204	1.07624
	2.85043	1.00164	0.992815	1.07102	1.07603
	2.85243	1.00076	0.993664	1.07125	1.07652
	2.85443	1.00108	0.993041	1.07149	1.07651
	2.85643	1.00077	0.992546	1.0717	1.0764
	2.85843	1.00086	0.992425	1.07168	1.07622
	2.86043	1.00087	0.993167	1.07157	1.07646
	2.86243	1.0015	0.991486	1.07307	1.07648
	2.86443	1.0013	0.992236	1.07214	1.07739
	2.86643	1.00159	0.992524	1.07183	1.07665
	2.86843	1.00097	0.991815	1.07265	1.07633
	2.87043	1.00089	0.992095	1.07229	1.07626
	2.87243	1.00176	0.991885	1.07217	1.07735
	2.87443	1.0011	0.99704	1.07161	1.07708
	2.87643	1.002	0.997012	1.07274	1.07718
	2.87843	1.0012	0.997484	1.07326	1.07736
	2.88043	1.00237	0.99681	1.07392	1.07727
	2.88243	1.00191	0.996565	1.0735	1.07773
	2.88443	1.00177	0.997684	1.07348	1.07703
	2.88643	1.00172	0.996437	1.07398	1.0769
	2.88843	1.00132	0.996432	1.07378	1.07768
	2.89043	1.00232	0.99676	1.07353	1.07752
	2.89243	1.00161	0.996658	1.07396	1.07783
	2.89443	1.00154	0.996431	1.07403	1.07793
	2.89643	1.00134	0.997188	1.07448	1.07813		3.98396e-05	0.00595968	0.0061289	0.0084305
	2.89843	1.00145	0.99741	1.07479	1.07778
	2.90043	1.00151	0.996524	1.07448	1.07771
	2.90243	1.00114	0.995275	1.0741	1.07826
	2.90443	1.00129	0.996806	1.07472	1.07839
	2.90643	1.00127	1.0014	1.07509	1.07884
	2.90843	1.00118	1.00169	1.0758	1.07854
	2.91043	1.00085	1.00238	1.07561	1.07888
	2.91243	1.00174	1.00162	1.07539	1.07848
	2.91443	1.0008	1.00147	1.07533	1.07802
	2.91643	1.00179	1.00192	1.0754	1.07786
	2.91843	1.00127	1.00264	1.07579	1.07827
	2.92043	1.00139	1.00182	1.0762	1.07896
	2.92243	1.00169	1.0009	1.076	1.07879
	2.92443	1.00135	1.00237	1.07631	1.07868
	2.92643	1.00157	1.00257	1.07663	1.07887
	2.92843	1.00071	1.00163	1.07635	1.07905
	2.93043	1.00113	1.00039	1.07618	1.07857
	2.93243	1.00118	1.001	1.07647	1.07889
	2.93443	1.001	1.0009	1.0764	1.07869
	2.93643	1.00159	1.00182	1.07654	1.07897
	2.93843	1.00064	1.00162	1.07701	1.07914
	2.94043	1.00188	1.00082	1.07688	1.07874
	2.94243	1.00215	1.00061	1.07675	1.07933
	2.94443	1.00163	1.00058	1.07648	1.0789
	2.94643	1.00134	1.0004	1.07754	1.07978
	2.94843	1.00112	1.00081	1.07713	1.0791
	2.95043	1.0014	1.00178	1.07705	1.07994
	2.95243	1.00107	1.00135	1.07802	1.07907
	2.95443	1.00225	1.00169	1.07715	1.08009
	2.95643	1.0023	1.00109	1.07802	1.07895
	2.95843	1.0028	1.00121	1.07841	1.08019
	2.96043	1.00173	1.00179	1.07846	1.07992
	2.96243	1.00177	1.00116	1.07896	1.07982
	2.96443	1.00195	1.00072	1.07856	1.08007
	2.96643	1.00186	1.00138	1.0787	1.08016
	2.96843	1.00214	1.00169	1.07904	1.08062
	2.97043	1.00206	1.00149	1.07914	1.08077
	2.97243	1.00206	1.00117	1.07983	1.08111
	2.97443	1.00216	1.00133	1.07878	1.08032
	2.97643	1.00158	1.00078	1.07924	1.08023
	2.97843	1.00168	1.00099	1.07917	1.08037
	2.98043	1.00152	1.00117	1.07979	1.08109
	2.98243	1.00169	1.00121	1.07903	1.08159
	2.98444	1.00194	0.996465	1.07995	1.08218
	2.98644	1.00256	0.996676	1.07967	1.08153
	2.98844	1.00227	0.995939	1.07947	1.08159
	2.99044	1.00199	0.997076	1.08058	1.0815
	2.99244	1.00214	1.00082	1.07968	1.08085
	2.99444	1.00231	1.00177	1.0801	1.08129
	2.99644	1.00161	1.00148	1.07984	1.08192
	2.99844	1.00263	1.00153	1.08071	1.08165		0.000225251	0.0116198	0.00751833	0.0112476
	3.00044	1.00177	1.00089	1.08111	1.08199
	3.00244	1.00213	1.00103	1.08046	1.07715
	3.00444	1.00255	1.00124	1.08061	1.0768
	3.00644	1.00202	1.00119	1.08165	1.07681
	3.00844	1.00222	1.00117	1.08097	1.07677
	3.01044	1.00181	1.00147	1.08173	1.0769
	3.01244	1.00212	1.00074	1.08127	1.07676
	3.01444	1.0018	1.00148	1.0821	1.07674
	3.01644	1.00167	1.0013	1.08216	1.07749
	3.01844	1.00224	1.00156	1.08281	1.07767
	3.02044	1.0018	1.00164	1.08256	1.07777
	3.02244	1.00185	1.0017	1.08264	1.07706
	3.02444	1.00207	1.00118	1.08283	1.07779
	3.02644	1.00195	1.00098	1.08313	1.07765
	3.02844	1.00127	1.00123	1.08256	1.07826
	3.03044	1.00184	1.00131	1.08327	1.07821
	3.03244	1.00282	1.00151	1.08302	1.07871
	3.03444	1.0023	1.00152	1.08314	1.07827
	3.03644	1.00285	1.00155	1.08345	1.07794
	3.03844	1.00179	1.00112	1.08318	1.07796
	3.04044	1.00182	1.00176	1.07287	1.07793
	3.04244	1.00264	1.00143	1.07301	1.07848
	3.04444	1.00279	1.00108	1.07351	1.07834
	3.04644	1.00259	1.00191	1.07367	1.07871
	3.04844	1.00215	1.00254	1.07327	1.07874
	3.05044	1.00247	1.00192	1.07406	1.07941
	3.05244	1.00244	1.00116	1.07381	1.07893
	3.05444	1.00227	1.00174	1.07394	1.07832
	3.05644	1.00262	1.00236	1.07383	1.07887
	3.05844	1.0024	1.00214	1.07442	1.07961
	3.06044	1.00234	1.00282	1.07453	1.07861
	3.06244	1.00305	1.0015	1.07487	1.07917
	3.06444	1.00313	1.00211	1.075	1.07947
	3.06644	1.00325	1.00218	1.07446	1.07872
	3.06844	1.00402	1.00179	1.07454	1.07851
	3.07044	1.00361	1.00163	1.07471	1.07925
	3.07244	1.00369	1.00053	1.07481	1.07883
	3.07444	1.00317	1.00188	1.07573	1.07918
	3.07644	1.00353	1.00218	1.07542	1.07952
	3.07844	1.00463	1.00186	1.07579	1.07967
	3.08044	1.00408	1.00281	1.07614	1.07971
	3.08244	1.00446	1.00233	1.07673	1.07939
	3.08444	1.00462	1.00289	1.07759	1.08061
	3.08644	1.00492	1.00202	1.07826	1.08093
	3.08844	1.00496	0.99894	1.07905	1.08204
	3.09044	1.00496	1.0068	1.07394	1.08236
	3.09244	1.00515	0.99311	1.07477	1.08225
	3.09444	1.00621	0.99081	1.07466	1.08362
	3.09644	1.0119	0.992805	1.07546	1.08299		0.00861465	0.00596822	0.0190727	0.00793005
	3.09844	1.01312	0.993902	1.07937	1.08288
	3.10044	1.01139	0.994417	1.07923	1.0833
	3.10244	1.00947	0.993731	1.07633	1.08368
	3.10444	1.00869	0.994339	1.07246	1.09028
	3.10644	1.00799	0.993154	1.07371	1.0882
	3.10844	1.00786	0.994178	1.07068	1.08486
	3.11044	1.0074	0.993017	1.06662	1.08062
	3.11244	1.00626	0.994926	1.06857	1.08116
	3.11444	1.00519	0.995038	1.0689	1.07976
	3.11644	1.00539	0.994588	1.07024	1.08023
	3.11844	1.00411	0.992896	1.06704	1.07568
	3.12044	1.00389	0.993488	1.06928	1.07739
	3.12244	1.00353	0.994265	1.0725	1.07424
	3.12444	1.00434	0.992715	1.07044	1.07609
	3.12644	1.00409	0.992753	1.06883	1.07283
	3.12844	1.00481	0.995031	1.06815	1.07412
	3.13044	1.00516	0.994567	1.06759	1.07075
	3.13244	1.00611	0.994563	1.06863	1.07428
	3.13444	1.00179	0.993885	1.06982	1.07299
	3.13644	1.00295	0.994808	1.07239	1.0714
	3.13844	1.00475	0.992726	1.06831	1.07597
	3.14044	1.00572	0.99461	1.0759	1.07513
	3.14244	1.00662	0.995194	1.07812	1.07571
	3.14444	1.00788	0.993534	1.08007	1.07592
	3.14644	1.00471	0.993473	1.08232	1.07615
	3.14844	1.0054	0.994929	1.07934	1.07711
	3.15044	1.00202	0.9948	1.07666	1.07827
	3.15244	1.00306	0.995449	1.07976	1.07929
	3.15444	1.00453	0.99372	1.08177	1.08119
	3.15644	1.00557	0.993732	1.07857	1.08184
	3.15844	1.00683	0.995545	1.08054	1.07831
	3.16044	1.00758	0.993418	1.06656	1.07986
	3.16244	1.00828	0.992811	1.06818	1.0766
	3.16444	1.00543	0.992145	1.07014	1.07756
	3.16644	1.0015	0.996422	1.07218	1.08058
	3.16844	1.00309	0.993599	1.07401	1.08291
	3.17044	1.00397	0.994502	1.07595	1.08366
	3.17244	1.00514	0.994099	1.07679	1.0805
	3.17444	1.00627	0.993633	1.07767	1.08164
	3.17644	1.00672	0.992825	1.07889	1.08392
	3.17844	1.00806	0.993975	1.08044	1.08457
	3.18044	1.00341	0.993329	1.08162	1.08214
	3.18244	1.00431	0.99466	1.08246	1.08323
	3.18445	1.00522	0.993472	1.07817	1.08455
	3.18645	1.00636	0.994465	1.07859	1.08539
	3.18845	1.00731	0.992792	1.07935	1.08655
	3.19045	1.00265	0.994481	1.07955	1.08841
	3.19245	1.00397	0.995096	1.07956	1.08966
	3.19445	1.00457	0.994027	1.07474	1.08498
	3.19645	1.00486	0.992654	1.07432	1.08125		0.00375099	0.00638749	0.00541273	0.00110198
	3.19845	1.00615	0.991339	1.0749	1.08216
	3.20045	1.00178	0.994015	1.0759	1.08233
	3.20245	1.00225	0.991821	1.07501	1.08284
	3.20445	1.00369	0.993101	1.07535	1.084
	3.20645	1.00371	0.992273	1.07612	1.08505
	3.20845	1.00479	0.993871	1.07561	1.08579
	3.21045	1.0056	0.994776	1.07602	1.0862
	3.21245	1.00628	0.992689	1.07688	1.08226
	3.21445	1.00677	0.995743	1.07703	1.08287
	3.21645	1.00298	0.992766	1.07746	1.08332
	3.21845	1.00311	0.99436	1.07766	1.08362
	3.22045	1.00433	0.995053	1.07749	1.08412
	3.22245	1.00487	0.991816	1.0779	1.08441
	3.22445	1.00598	0.993841	1.07874	1.08519
	3.22645	1.00589	0.9949	1.07424	1.08615
	3.22845	1.00672	0.994561	1.074	1.08561
	3.23045	1.00302	0.994736	1.07475	1.08632
	3.23245	1.0036	0.992462	1.07508	1.08102
	3.23445	1.00384	0.993492	1.07677	1.08114
	3.23645	1.00421	0.994281	1.07728	1.08191
	3.23845	1.00489	0.992585	1.0779	1.08159
	3.24045	1.0064	0.995551	1.07919	1.08209
	3.24245	1.00648	0.993646	1.08033	1.08161
	3.24445	1.00837	0.994402	1.08149	1.08284
	3.24645	1.00296	0.994767	1.08224	1.08257
	3.24845	1.00429	0.992577	1.08303	1.0832
	3.25045	1.00476	0.99425	1.07883	1.08303
	3.25245	1.00524	0.992394	1.07396	1.0834
	3.25445	1.00603	0.992796	1.07485	1.08385
	3.25645	1.00592	0.994956	1.07549	1.0844
	3.25845	1.00686	0.993915	1.07133	1.08483
	3.26045	1.00793	0.99359	1.07163	1.0801
	3.26245	1.00376	0.993252	1.07333	1.07948
	3.26445	1.00384	0.991841	1.07439	1.08031
	3.26645	0.999339	0.993262	1.0751	1.081
	3.26845	0.999035	0.993798	1.07622	1.08133
	3.27045	1.00011	0.994087	1.07725	1.08189
	3.27245	1.0004	0.993827	1.07815	1.08699
	3.27445	1.00165	0.994707	1.07369	1.08714
	3.27645	1.00222	0.993887	1.07475	1.0875
	3.27845	1.0027	0.991921	1.06974	1.08855
	3.28045	1.00298	0.994117	1.07051	1.08768
	3.28245	1.00376	0.993482	1.07175	1.0887
	3.28445	0.998353	0.993053	1.07267	1.08921
	3.28645	0.998965	0.993232	1.07388	1.08475
	3.28845	0.999791	0.993021	1.07525	1.08024
	3.29045	1.00037	0.994718	1.07641	1.08112
	3.29245	1.00042	0.992322	1.07776	1.08115
	3.29445	1.0018	0.992089	1.07808	1.08172
	3.29645	1.00129	0.994542	1.07318	1.08293		0.00169748	0.00809688	0.00691707	0.00184149
	3.29845	1.00165	0.992425	1.07425	1.0834
	3.30045	1.00207	0.983912	1.07495	1.08387
	3.30245	1.00247	0.984323	1.07647	1.08473
	3.30445	1.00292	0.985068	1.07104	1.08525
	3.30645	1.00358	0.984182	1.07234	1.08494
	3.30845	1.00407	0.985042	1.07275	1.08603
	3.31045	1.00409	0.984248	1.06823	1.08143
	3.31245	1.00364	0.98597	1.06886	1.08186
	3.31445	1.00422	0.984067	1.06994	1.08272
	3.31645	1.00467	0.984308	1.07047	1.08304
	3.31845	1.00469	0.985414	1.06564	1.08393
	3.32045	1.00526	0.983233	1.06649	1.08555
	3.32245	1.00584	0.984879	1.06712	1.08499
	3.32445	1.00566	0.986084	1.06808	1.08585
	3.32645	1.00585	0.98611	1.06949	1.08651
	3.32845	1.00558	0.984365	1.07027	1.08696
	3.33045	1.00624	0.984433	1.07098	1.08791
	3.33245	1.0063	0.985906	1.07184	1.08862
	3.33445	1.00601	0.985948	1.07233	1.08369
	3.33645	1.00725	0.984164	1.07317	1.08436
	3.33845	1.00749	0.983887	1.07432	1.08546
	3.34045	1.00751	0.984966	1.07448	1.08568
	3.34245	1.00801	0.984406	1.06957	1.08616
	3.34445	1.00727	0.983322	1.07036	1.08197
	3.34645	1.00752	0.983849	1.07116	1.0837
	3.34845	1.00832	0.985993	1.07166	1.08323
	3.35045	1.00814	0.986997	1.07307	1.08507
	3.35245	1.00826	0.98576	1.07354	1.0851
	3.35445	1.00854	0.982331	1.07414	1.08607
	3.35645	1.00348	0.984106	1.07462	1.08648
	3.35845	1.00404	0.984868	1.07479	1.08211
	3.36045	1.00304	0.984303	1.07518	1.08268
	3.36245	1.00372	0.984923	1.077	1.08349
	3.36445	1.00421	0.983592	1.0781	1.08458
	3.36645	1.00394	0.984964	1.07909	1.08527
	3.36845	1.00375	0.983782	1.07906	1.08608
	3.37045	1.00392	0.983195	1.07378	1.0867
	3.37245	1.00444	0.98634	1.06826	1.08679
	3.37445	1.00459	0.982011	1.06867	1.08771
	3.37645	1.00418	0.982994	1.06975	1.08935
	3.37845	1.00383	0.984075	1.07053	1.08007
	3.38045	1.0043	0.984636	1.07183	1.08061
	3.38245	1.0047	0.984943	1.07208	1.08163
	3.38446	1.00469	0.983396	1.07261	1.08207
	3.38646	1.0047	0.984653	1.0736	1.08282
	3.38846	1.0049	0.983075	1.07431	1.08406
	3.39046	1.00468	0.98284	1.07428	1.08455
	3.39246	1.00466	0.984281	1.07553	1.085
	3.39446	1.00475	0.983747	1.07644	1.08633
	3.39646	1.00526	0.985144	1.07688	1.08669		0.00382528	0.00788066	0.00224394	0.000412838
	3.39846	1.00453	0.983383	1.0774	1.08754
	3.40046	1.00541	0.983792	1.07232	1.08812
	3.40246	1.00547	0.984873	1.07298	1.08879
	3.40446	1.0056	0.982091	1.07331	1.0896
	3.40646	1.00512	0.9856	1.07457	1.0846
	3.40846	1.0052	0.984314	1.07524	1.08518
	3.41046	1.0055	0.985153	1.0757	1.08516
	3.41246	1.00562	0.985036	1.077	1.08204
	3.41446	1.00554	0.983884	1.07681	1.08297
	3.41646	1.00557	0.986062	1.07699	1.08347
	3.41846	1.00576	0.984686	1.07879	1.08419
	3.42046	1.00561	0.981962	1.07917	1.08387
	3.42246	1.00577	0.983942	1.07874	1.08531
	3.42446	1.00506	0.983489	1.08101	1.08607
	3.42646	1.00609	0.982642	1.08092	1.08696
	3.42846	1.00618	0.983542	1.08055	1.08715
	3.43046	1.00736	0.983713	1.08162	1.08221
	3.43246	1.00681	0.982432	1.08266	1.0832
	3.43446	1.0073	0.984998	1.08377	1.08303
	3.43646	1.00791	0.98336	1.08419	1.08422
	3.43846	1.00772	0.983285	1.08474	1.08543
	3.44046	1.00785	0.985926	1.08526	1.08537
	3.44246	1.0081	0.983329	1.08589	1.08652
	3.44446	1.00842	0.983201	1.08647	1.08673
	3.44646	1.00763	0.984164	1.0866	1.08671
	3.44846	1.00877	0.984148	1.07502	1.08818
	3.45046	1.00756	0.982811	1.07578	1.08384
	3.45246	1.00814	0.983507	1.07672	1.0844
	3.45446	1.00851	0.982948	1.0767	1.08559
	3.45646	1.00342	0.982308	1.07798	1.08558
	3.45846	1.00416	0.984044	1.07835	1.0864
	3.46046	1.00442	0.986422	1.07823	1.08132
	3.46246	1.00376	0.98402	1.07881	1.0812
	3.46446	1.00454	0.984942	1.07936	1.08197
	3.46646	1.00498	0.983724	1.0796	1.08268
	3.46846	1.00429	0.982938	1.08006	1.08352
	3.47046	1.00479	0.98341	1.06853	1.08381
	3.47246	1.00496	0.984071	1.06909	1.08492
	3.47446	1.00538	0.985234	1.06986	1.08551
	3.47646	1.00517	0.985979	1.06991	1.08616
	3.47846	1.0046	0.982379	1.06982	1.08695
	3.48046	1.00511	0.982759	1.07063	1.08716
	3.48246	1.00522	0.984954	1.07099	1.088
	3.48446	1.00537	0.983401	1.07184	1.08876
	3.48646	1.00593	0.984975	1.07243	1.08512
	3.48846	1.00606	0.985561	1.07355	1.07933
	3.49046	1.00598	0.984076	1.07328	1.0797
	3.49246	1.0062	0.983169	1.07355	1.08019
	3.49446	1.0058	0.983613	1.07402	1.08077
	3.49646	1.00596	0.983103	1.07416	1.082		0.00435875	0.0053433	0.00207193	6.7391e-05
	3.49846	1.00627	0.983674	1.07509	1.08221
	3.50046	1.0057	0.981804	1.07593	1.08344
	3.50246	1.00608	0.978966	1.07601	1.08352
	3.50446	1.00667	0.977915	1.07615	1.08392
	3.50646	1.00627	0.977822	1.07596	1.08419
	3.50846	1.00623	0.981549	1.0764	1.08433
	3.51046	1.00728	0.97942	1.0768	1.08496
	3.51246	1.00606	0.97856	1.07698	1.08676
	3.51446	1.00675	0.978052	1.07177	1.08673
	3.51646	1.00715	0.979792	1.07155	1.0875
	3.51846	1.00724	0.978498	1.07215	1.08761
	3.52046	1.0081	0.977693	1.07314	1.08292
	3.52246	1.00766	0.979299	1.07321	1.08333
	3.52446	1.00787	0.978957	1.07346	1.08341
	3.52646	1.00737	0.976903	1.07393	1.08398
	3.52846	1.00791	0.978018	1.07397	1.08497
	3.53046	1.00764	0.978812	1.075	1.08038
	3.53246	1.00806	0.978607	1.07484	1.08107
	3.53446	1.00806	0.978937	1.07525	1.08167
	3.53646	1.00856	0.979498	1.07596	1.08192
	3.53846	1.00865	0.978267	1.07607	1.08239
	3.54046	1.00834	0.979314	1.07664	1.0828
	3.54246	1.00868	0.978081	1.07701	1.08326
	3.54446	1.00784	0.977055	1.0771	1.08381
	3.54646	1.00912	0.977898	1.07772	1.08425
	3.54846	1.00874	0.978366	1.07195	1.08484
	3.55046	1.00951	0.977655	1.07303	1.08578
	3.55246	1.00894	0.979319	1.07303	1.08536
	3.55446	1.00892	0.977419	1.07259	1.08644
	3.55646	1.0084	0.978772	1.07334	1.087
	3.55846	1.00852	0.978762	1.07343	1.08724
	3.56046	1.00926	0.979445	1.0741	1.08226
	3.56246	1.00912	0.9771	1.07419	1.08303
	3.56446	1.00961	0.979692	1.07432	1.08377
	3.56646	1.00995	0.978255	1.07442	1.08414
	3.56846	1.00959	0.978764	1.07493	1.08455
	3.57046	1.00962	0.978827	1.07513	1.08512
	3.57246	1.00994	0.980351	1.07462	1.0851
	3.57446	1.00991	0.98018	1.07554	1.08629
	3.57646	1.00993	0.978204	1.076	1.08236
	3.57846	0.99915	0.978196	1.07621	1.0821
	3.58046	0.998593	0.97793	1.07687	1.08248
	3.58246	0.998574	0.977521	1.07688	1.08236
	3.58447	0.998055	0.979354	1.07694	1.08346
	3.58647	0.998179	0.979181	1.07749	1.08399
	3.58847	0.998908	0.978027	1.07818	1.08444
	3.59047	0.998766	0.978196	1.07808	1.08502
	3.59247	0.999248	0.97905	1.07852	1.08592
	3.59447	0.999593	0.978532	1.07878	1.08646
	3.59647	0.999237	0.977613	1.07871	1.08104		0.0023098	0.00494768	0.00570691	0.00431898
	3.59847	0.999262	0.979787	1.07844	1.08141
	3.60047	0.999578	0.980624	1.07884	1.08149
	3.60247	0.999553	0.979409	1.07903	1.08227
	3.60447	0.999574	0.98085	1.07974	1.08328
	3.60647	0.999664	0.978613	1.08017	1.08338
	3.60847	0.999883	0.979457	1.08063	1.08388
	3.61047	0.999559	0.977552	1.0809	1.08515
	3.61247	0.999906	0.978883	1.08125	1.08528
	3.61447	1.00052	0.976697	1.0815	1.08527
	3.61647	0.999999	0.977968	1.0818	1.08617
	3.61847	1.00019	0.976925	1.08205	1.08669
	3.62047	1.00054	0.978511	1.08172	1.08292
	3.62247	1.00055	0.979312	1.08245	1.08278
	3.62447	1.00109	0.978594	1.0827	1.08348
	3.62647	1.00124	0.97685	1.08305	1.08404
	3.62847	1.00112	0.979657	1.08286	1.08473
	3.63047	1.00071	0.975722	1.08257	1.08517
	3.63247	1.00097	0.979635	1.08346	1.08545
	3.63447	1.00073	0.978381	1.0835	1.08619
	3.63647	1.00121	0.977693	1.08428	1.08692
	3.63847	1.00127	0.980139	1.08404	1.08142
	3.64047	1.00079	0.97869	1.08486	1.08203
	3.64247	1.00069	0.977217	1.08443	1.08276
	3.64447	1.00092	0.978507	1.08468	1.08237
	3.64647	1.00029	0.977164	1.07855	1.08328
	3.64847	1.00104	0.97759	1.07864	1.08403
	3.65047	1.00092	0.977872	1.07923	1.08431
	3.65247	1.00098	0.977892	1.07992	1.08545
	3.65447	1.00112	0.978419	1.08026	1.08619
	3.65647	1.00191	0.978011	1.08045	1.08188
	3.65847	1.00194	0.977093	1.08092	1.08231
	3.66047	1.00144	0.975776	1.08078	1.08299
	3.66247	1.00165	0.979335	1.08058	1.08335
	3.66447	1.00189	0.977804	1.08065	1.08368
	3.66647	1.00226	0.978815	1.08098	1.08427
	3.66847	1.00228	0.97756	1.08101	1.08543
	3.67047	1.00145	0.97732	1.08205	1.0853
	3.67247	1.00179	0.978619	1.0818	1.08572
	3.67447	1.00162	0.978739	1.08223	1.08641
	3.67647	1.00173	0.979465	1.08219	1.08696
	3.67847	1.00193	0.978507	1.08158	1.08156
	3.68047	1.00165	0.977273	1.08273	1.08168
	3.68247	1.00251	0.979063	1.08294	1.08201
	3.68447	1.00275	0.977653	1.08246	1.08276
	3.68647	1.00288	0.977753	1.08323	1.0833
	3.68847	1.00268	0.978317	1.08307	1.08414
	3.69047	1.00227	0.977623	1.08343	1.08451
	3.69247	1.00265	0.977044	1.08288	1.08447
	3.69447	1.00176	0.97817	1.08307	1.08502
	3.69647	1.00244	0.96923	1.08358	1.0859		0.000413314	0.000463134	0.00162343	0.0043664
	3.69847	1.00314	0.968832	1.08344	1.08638
	3.70047	1.00244	0.96892	1.08404	1.08213
	3.70247	1.00246	0.969094	1.08415	1.08217
	3.70447	1.00277	0.969798	1.08481	1.083
	3.70647	1.00262	0.968903	1.0846	1.08291
	3.70847	1.00292	0.968543	1.08488	1.08327
	3.71047	1.00283	0.969885	1.08507	1.08411
	3.71247	1.00315	0.971011	1.08532	1.08484
	3.71447	1.00322	0.970891	1.08547	1.08543
	3.71647	1.00335	0.971112	1.08545	1.08593
	3.71847	1.00341	0.97012	1.08564	1.08644
	3.72047	1.00338	0.969131	1.08613	1.08631
	3.72247	1.00318	0.969738	1.08628	1.08073
	3.72447	1.00385	0.97006	1.08624	1.08127
	3.72647	1.00321	0.972932	1.08627	1.08222
	3.72847	1.003	0.970347	1.08662	1.08257
	3.73047	1.00278	0.970425	1.08665	1.08314
	3.73247	1.00335	0.96941	1.08706	1.08312
	3.73447	1.00195	0.968651	1.08737	1.08385
	3.73647	1.00337	0.96848	1.0872	1.08363
	3.73847	1.00318	0.968998	1.0876	1.08418
	3.74047	1.00289	0.968775	1.08719	1.08485
	3.74247	1.00336	0.969862	1.0884	1.08511
	3.74447	1.00372	0.970654	1.0879	1.08562
	3.74647	1.00391	0.969771	1.08892	1.08614
	3.74847	1.00346	0.967926	1.08323	1.08623
	3.75047	1.00359	0.968788	1.08314	1.08668
	3.75247	1.00329	0.970168	1.08293	1.08687
	3.75447	1.00356	0.97021	1.07653	1.08773
	3.75647	1.00355	0.970317	1.07644	1.08799
	3.75847	1.00327	0.967718	1.0771	1.08331
	3.76047	1.00378	0.967451	1.0769	1.08433
	3.76247	1.00373	0.969741	1.07686	1.08454
	3.76447	1.00364	0.969199	1.0772	1.08497
	3.76647	1.00386	0.971124	1.07706	1.08563
	3.76847	1.00398	0.969713	1.07795	1.08603
	3.77047	1.00352	0.970202	1.07748	1.08579
	3.77247	1.00385	0.969765	1.07781	1.08623
	3.77447	1.00424	0.96744	1.07787	1.08717
	3.77647	1.00424	0.968259	1.07849	1.08729
	3.77847	1.00358	0.967644	1.07863	1.08781
	3.78047	1.00363	0.971318	1.07861	1.0885
	3.78247	1.00382	0.971025	1.07834	1.089
	3.78448	1.00315	0.971171	1.07884	1.08898
	3.78648	1.00334	0.969188	1.07863	1.08919
	3.78848	1.00357	0.970258	1.07896	1.08951
	3.79048	1.00397	0.969591	1.0793	1.09058
	3.79248	1.00373	0.969925	1.08006	1.0911
	3.79448	1.00395	0.969471	1.07949	1.09116
	3.79648	1.00329	0.969727	1.07933	1.0917		0.000163039	0.00368909	0.000684382	0.00609247
	3.79848	1.00405	0.968786	1.07977	1.09257
	3.80048	1.00334	0.96966	1.07974	1.09235
	3.80248	1.00392	0.968787	1.08004	1.09278
	3.80448	1.00356	0.969975	1.08001	1.09393
	3.80648	1.00399	0.969625	1.08067	1.09489
	3.80848	1.00322	0.968575	1.08051	1.0949
	3.81048	1.00292	0.970702	1.08045	1.09576
	3.81248	1.00339	0.969537	1.08065	1.09527
	3.81448	1.00314	0.970156	1.08089	1.09546
	3.81648	1.00296	0.96999	1.08042	1.09564
	3.81848	1.00359	0.968293	1.08081	1.09716
	3.82048	1.00308	0.967572	1.0807	1.09715
	3.82248	1.00336	0.969595	1.08055	1.09803
	3.82448	1.00308	0.970014	1.08083	1.09823
	3.82648	1.00353	0.970688	1.08083	1.09834
	3.82848	1.00372	0.969993	1.08104	1.0986
	3.83048	1.00301	0.96957	1.08088	1.0989
	3.83248	1.00285	0.970556	1.08061	1.09971
	3.83448	1.00308	0.970567	1.08085	1.10007
	3.83648	1.00279	0.969793	1.08176	1.1006
	3.83848	1.00309	0.969597	1.08171	1.10093
	3.84048	1.00262	0.968577	1.08173	1.10141
	3.84248	1.003	0.969152	1.08179	1.10209
	3.84448	1.00266	0.967692	1.08149	1.10225
	3.84648	1.00242	0.969837	1.08205	1.10264
	3.84848	1.00225	0.969322	1.08167	1.10337
	3.85048	1.0025	0.967902	1.08126	1.1039
	3.85248	1.00285	0.969281	1.08163	1.10424
	3.85448	1.0024	0.968758	1.08194	1.10487
	3.85648	1.0026	0.967771	1.08179	1.09853
	3.85848	1.00243	0.970774	1.0819	1.09845
	3.86048	1.00209	0.969695	1.08173	1.0992
	3.86248	1.00145	0.96908	1.08225	1.09926
	3.86448	1.00241	0.968072	1.08193	1.09988
	3.86648	1.00223	0.970174	1.08233	1.10043
	3.86848	1.00205	0.967572	1.08275	1.10067
	3.87048	1.00209	0.968744	1.08298	1.10131
	3.87248	1.00204	0.968185	1.0828	1.10167
	3.87448	1.00226	0.970134	1.0826	1.10209
	3.87648	1.00283	0.970716	1.08249	1.1024
	3.87848	1.00204	0.968651	1.08236	1.10317
	3.88048	1.00221	0.968168	1.08222	1.10345
	3.88248	1.00196	0.970337	1.08228	1.10421
	3.88448	1.00201	0.969029	1.08303	1.10392
	3.88648	1.00224	0.967658	1.08304	1.10436
	3.88848	1.0016	0.968994	1.08292	1.10435
	3.89048	1.00138	0.969369	1.08262	1.10502
	3.89248	1.00171	0.968747	1.08284	1.10556
	3.89448	1.00167	0.968123	1.0829	1.10626
	3.89648	1.00212	0.95262	1.08325	1.1066		0.000756827	0.00298761	0.00131105	0.00155252
	3.89848	1.00203	0.950738	1.08223	1.10669
	3.90048	1.00181	0.949659	1.08319	1.10678
	3.90248	1.00199	0.950242	1.0833	1.10756
	3.90448	1.00154	0.951054	1.08286	1.10739
	3.90648	1.00099	0.949862	1.08286	1.10731
	3.90848	1.00133	0.950844	1.08301	1.10836
	3.91048	1.00125	0.951751	1.08242	1.10921
	3.91248	1.00184	0.950679	1.08296	1.10416
	3.91448	1.00199	0.949655	1.08287	1.10436
	3.91648	1.00211	0.950274	1.08281	1.10457
	3.91848	1.00197	0.949425	1.08318	1.10494
	3.92048	1.00158	0.950567	1.08325	1.10485
	3.92248	1.0019	0.951068	1.08276	1.1051
	3.92448	1.00158	0.951102	1.08339	1.09906
	3.92648	1.00185	0.950772	1.08325	1.09992
	3.92848	1.00163	0.951212	1.0834	1.10037
	3.93048	1.00193	0.950774	1.08322	1.10096
	3.93248	1.00163	0.949711	1.08293	1.10094
	3.93448	1.00175	0.950152	1.08354	1.10096
	3.93648	1.00122	0.949893	1.08355	1.10183
	3.93848	1.00148	0.951567	1.08314	1.10219
	3.94048	1.00182	0.950146	1.08363	1.10284
	3.94248	1.00191	0.950509	1.08355	1.10278
	3.94448	1.00223	0.951344	1.08356	1.10373
	3.94648	1.00184	0.951371	1.08337	1.10363
	3.94848	1.00193	0.9489	1.08307	1.10397
	3.95048	1.00206	0.949338	1.08292	1.10365
	3.95248	1.00197	0.950898	1.08291	1.1044
	3.95448	1.00152	0.95208	1.08299	1.10482
	3.95648	1.00198	0.951546	1.08389	1.10518
	3.95848	1.00214	0.952011	1.08417	1.10621
	3.96048	1.00243	0.950218	1.08384	1.10596
	3.96248	1.00193	0.952731	1.08326	1.10614
	3.96448	1.00172	0.949311	1.08278	1.10669
	3.96648	1.00186	0.950862	1.08332	1.10676
	3.96848	1.00177	0.948356	1.08275	1.10715
	3.97048	1.00197	0.951521	1.08265	1.10772
	3.97248	1.0013	0.950541	1.08262	1.10725
	3.97448	1.00168	0.949551	1.08311	1.10844
	3.97648	1.00203	0.951347	1.08296	1.10857
	3.97848	1.0018	0.951969	1.08266	1.10879
	3.98048	1.00075	0.951271	1.08263	1.10947
	3.98248	1.00078	0.951219	1.08178	1.10909
	3.98449	1.00079	0.950897	1.08326	1.10955
	3.98649	1.00182	0.9507	1.08257	1.10973
	3.98849	1.00184	0.951542	1.08287	1.09739
	3.99049	1.00177	0.951087	1.08312	1.0923
	3.99249	1.0014	0.951452	1.08245	1.0922
	3.99449	1.00134	0.94948	1.08254	1.09199
[truncated: 10,003 more rows]

## Sheet: Figure 2f
Figure 2f
	Time
		Ctrl-siRNA	Ctrl-siRNA-PAR-1	Chfr-siRNA-ctrl	Chfr-siRNA-PAR-1	Ctrl-siRNA	Ctrl-siRNA-PAR-1	Chfr-siRNA-ctrl	Chfr-siRNA-PAR-1
	0	1	1	1	1	0	0	0	0
	0.00233055	0.995231	0.998883	1.00244	0.997175
	0.00465694	0.994612	1.00109	0.998667	0.998495
	0.00698333	0.99363	1.00071	0.99337	0.997285
	0.00931416	0.992132	1.00121	0.993384	0.999823
	0.011645	0.992683	1.0035	0.996261	0.999673
	0.0139755	0.995937	1.00361	0.999228	1.00089
	0.0163064	0.998692	1.00056	1.00282	0.998365
	0.0186369	0.999243	1.00672	1.00607	0.998383
	0.0209764	1.00158	1.00804	1.00603	0.99841	0.0109024	0.022616	0.0151177	0.0013082
	0.0233072	1.00294	1.01885	1.00379	1.0005
	0.025638	1.0022	1.02928	1.00249	1.00008
	0.0279686	1.00429	1.02433	1.00083	0.99657
	0.0302994	1.00372	1.02011	0.996948	0.995207
	0.0326258	1.00527	1.01686	0.991645	0.992036
	0.0349564	1.00456	1.012	0.987772	0.992806
	0.0372872	1.00611	1.01139	0.985878	0.990996
	0.039618	1.00226	1.018	0.985745	0.990731
	0.0419486	1.0011	1.02243	0.986453	0.989508
	0.0442708	1.00007	1.02106	0.986159	0.989448	0.00582364	0.0402351	0.0287226	0.0016262
	0.0466014	1.00121	1.01602	0.9878	0.990253
	0.0489322	1.00425	1.01459	0.990733	0.99174
	0.051263	1.00349	1.00742	0.992802	0.993502
	0.0535894	1.00334	1.00834	0.996015	0.996675
	0.0559158	1.00165	1.01381	0.996927	0.999452
	0.0582464	0.99685	1.01277	0.994724	1.00431
	0.0605686	0.998278	1.01007	0.993714	1.0066
	0.0629036	0.993975	1.00612	0.993651	1.0057
	0.0652386	0.991599	1.00585	0.995201	1.00676
	0.067565	0.991978	1.00779	0.997145	1.00531	0.00450603	0.05815	0.0169117	0.00825135
	0.0698958	0.991082	1.00643	0.999439	1.00508
	0.0722308	0.988138	1.01126	1.00169	1.00477
	0.0745703	0.986744	1.00412	1.00049	1.00613
	0.0768967	0.988517	1.00294	0.999495	1.00868
	0.079223	0.992081	1.00505	1.00113	1.01221
	0.0815494	0.990411	1.00696	1.00342	1.01511
	0.0838714	0.988052	1.00864	1.00385	1.0183
	0.0862064	0.987364	1.01317	1.00298	1.01773
	0.0885328	0.985522	1.0114	1.00309	1.01908
	0.090855	0.98535	1.00735	1.00429	1.01986	0.0127186	0.0634367	0.0139762	0.0162741
	0.0931855	0.98621	1.00877	1.00612	1.01963
	0.0955164	0.982767	1.00533	1.00747	1.01998
	0.0978428	0.983232	1.00122	1.00663	1.02163
	0.100174	0.984334	0.995404	1.00741	1.0203
	0.102509	0.982698	0.996436	1.00891	1.01723
	0.104835	0.979479	0.996562	1.00861	1.01613
	0.107161	0.977069	0.993192	1.00946	1.01619
	0.109488	0.97323	0.988738	1.01179	1.0148
	0.111819	0.974314	0.98471	1.01403	1.01447
	0.114149	0.974314	0.98115	1.01373	1.01189	0.0194072	0.0761396	0.00568754	0.00466339
	0.11648	0.975812	0.979114	1.01122	1.00768
	0.118798	0.972713	0.978137	1.00946	1.00331
	0.121128	0.966757	0.972282	1.00904	1.00057
	0.123459	0.965913	0.964511	1.01012	0.999273
	0.12579	0.96352	0.960345	1.01222	0.997102
	0.128129	0.961764	0.959691	1.01336	0.992528
	0.13046	0.962229	0.957197	1.0129	0.989878
	0.132795	0.96018	0.951496	1.01066	0.985823
	0.135126	0.959234	0.949964	1.0095	0.981706
	0.137456	0.957478	0.949411	1.01068	0.978045	0.0319242	0.0478736	0.0044753	0.00860146
	0.139787	0.956944	0.950279	1.01133	0.977201
	0.142118	0.957323	0.95155	1.0104	0.97514
	0.144444	0.959974	0.949639	1.01006	0.976509
	0.146771	0.959595	0.948441	1.01013	0.977717
	0.14911	0.962091	0.947618	1.01276	0.977614
	0.151441	0.961954	0.945923	1.01647	0.977563
	0.153767	0.96142	0.941061	1.01708	0.976137
	0.156102	0.961781	0.940775	1.01829	0.977677
	0.158429	0.961833	0.940237	1.01917	0.978838
	0.160755	0.967239	0.94247	1.01858	0.982067	0.0263757	0.0330552	0.0165655	0.00964059
	0.163086	0.967635	0.94412	1.01865	0.983295
	0.165421	0.96915	0.944252	1.01611	0.983055
	0.167752	0.971095	0.941979	1.01293	0.981974
	0.170078	0.972008	0.940257	1.012	0.984272
	0.172413	0.969356	0.943055	1.013	0.986242
	0.174752	0.9655	0.945188	1.0135	0.987821
	0.177083	0.966808	0.947204	1.01337	0.986744
	0.179414	0.966998	0.944946	1.01442	0.990493
	0.18174	0.965534	0.946132	1.01325	0.994469
	0.184063	0.964674	0.9459	1.00931	0.994997	0.03066	0.00789208	0.0197739	0.00120385
	0.186393	0.967566	0.9457	1.00676	0.991895
	0.188724	0.968891	0.949194	1.00562	0.988407
	0.191055	0.968616	0.956849	1.00235	0.985514
	0.193381	0.968048	0.958607	1.00035	0.982186
	0.195712	0.966412	0.958934	1.00051	0.981931
	0.198047	0.965121	0.964055	1.00041	0.982932
	0.200373	0.964949	0.966167	0.999544	0.982151
	0.202699	0.963279	0.960452	0.996036	0.981696
	0.20503	0.962229	0.95827	0.993377	0.984778
	0.207361	0.95474	0.951376	0.991097	0.988193	0.0336145	0.0258514	0.0192135	0.0101085
	0.209688	0.946615	0.950479	0.988011	0.984765
	0.212014	0.938282	0.95296	0.987927	0.981419
	0.214349	0.937611	0.955351	0.98726	0.97832
	0.21668	0.937955	0.955965	0.985576	0.975661
	0.219006	0.937972	0.953641	0.985008	0.973938
	0.221337	0.936389	0.955121	0.985233	0.971581
	0.223668	0.939418	0.957588	0.984756	0.971523
	0.226002	0.944273	0.959646	0.984587	0.972787
	0.228337	0.94763	0.959984	0.986411	0.967879
	0.230664	0.951039	0.965673	0.988698	0.966445	0.0261711	0.0208035	0.0162408	0.00479777
	0.232995	0.951745	0.96796	0.991694	0.967824
	0.235326	0.954534	0.96679	0.993293	0.968407
	0.237656	0.959216	0.961794	0.996394	0.970804
	0.239987	0.969942	0.959865	1.00211	0.969627
	0.242317	0.975037	0.968315	1.00554	0.97046
	0.244657	0.976363	0.96731	1.00804	0.970793
	0.246992	0.975399	0.969928	1.01089	0.972278
	0.249319	0.971766	0.972721	1.01137	0.976318
	0.251649	0.972972	0.977773	1.012	0.979802
	0.25398	0.972094	0.977048	1.01363	0.983042	0.0104978	0.0147083	0.0138769	0.00771556
	0.256306	0.972421	0.969631	1.015	0.986302
	0.258633	0.973987	0.970282	1.01611	0.989125
	0.260968	0.977172	0.969164	1.01745	0.991348
	0.263299	0.982027	0.967624	1.0204	0.993257
	0.265634	0.985315	0.972622	1.02066	0.993239
	0.267964	0.987915	0.968605	1.01748	0.993545
	0.270295	0.984781	0.970078	1.01602	0.996088
	0.272626	0.979118	0.974299	1.01658	0.998202
	0.274952	0.979703	0.972785	1.01849	0.997251
	0.277283	0.98337	0.970012	1.01971	0.995127	0.0116963	0.00489163	0.0136884	0.00202709
	0.279614	0.983783	0.969342	1.02001	0.992474
	0.281944	0.984558	0.967957	1.04635	0.99005
	0.37421	0.972868	0.882622	1.0693	0.885659
	0.376523	0.962814	0.875137	1.06146	0.878413
	0.378824	0.959389	0.867697	1.05059	0.87216
	0.381133	0.956858	0.857884	1.03871	0.864719
	0.383694	0.949662	0.848817	1.02518	0.854577
	0.386254	0.939556	0.839842	1.01324	0.846349
	0.388563	0.931654	0.832794	1.00333	0.836234
	0.390868	0.926162	0.824276	0.991518	0.828294	0.0448851	0.0619673	0.00987459	0.0110634
	0.393168	0.919173	0.813798	0.980048	0.820507
	0.395469	0.913285	0.805022	0.969399	0.814366
	0.397778	0.907225	0.796011	0.958897	0.808452
	0.400074	0.900718	0.786363	0.950156	0.80246
	0.402378	0.899513	0.776119	0.940145	0.796607
	0.404692	0.898187	0.767422	0.929615	0.790522
	0.406988	0.898876	0.759404	0.921287	0.784841
	0.409292	0.897567	0.751836	0.913809	0.779061
	0.411597	0.89557	0.744173	0.908099	0.774384
	0.413902	0.893728	0.736436	0.904324	0.769265	0.060195	0.0477195	0.0177107	0.0567034
	0.416206	0.895743	0.728588	0.900852	0.764611
	0.418516	0.903679	0.72194	0.897505	0.760728
	0.420807	0.90664	0.714675	0.894075	0.75609
	0.423112	0.906571	0.708034	0.890504	0.752778
	0.425417	0.907725	0.701508	0.887887	0.750798
	0.427717	0.906554	0.695558	0.88586	0.748794
	0.430161	0.9059	0.690243	0.883853	0.747475
	0.432487	0.908	0.685151	0.882387	0.745237
	0.434817	0.909326	0.679727	0.881728	0.743581
	0.437148	0.912183	0.674337	0.880816	0.741456	0.0474461	0.0346344	0.0157964	0.0611004
	0.439596	0.912166	0.668722	0.880865	0.74033
	0.441905	0.911615	0.663728	0.882022	0.738965
	0.44421	0.9101	0.659875	0.881209	0.737433
	0.446519	0.910324	0.655425	0.878346	0.734411
	0.448824	0.916694	0.651155	0.877329	0.734022
	0.451128	0.91876	0.646781	0.879602	0.733712
	0.453433	0.917331	0.640863	0.881728	0.733322
	0.455746	0.915041	0.633937	0.882415	0.733322
	0.458051	0.916659	0.628941	0.883173	0.733668
	0.460356	0.916832	0.624114	0.883895	0.733185	0.0440912	0.0224749	0.0149727	0.0513328
	0.462687	0.923012	0.620655	0.885565	0.734117
	0.464991	0.926834	0.618014	0.88727	0.734268
	0.467296	0.932618	0.614376	0.88936	0.733582
	0.469601	0.932412	0.611648	0.894643	0.734522
	0.471905	0.928091	0.609394	0.903756	0.733962
	0.47421	0.924751	0.607248	0.910049	0.735398
	0.47651	0.92148	0.605699	0.912224	0.735745
	0.478798	0.921773	0.604633	0.915402	0.735288
	0.481102	0.924011	0.603111	0.91672	0.734179
	0.483407	0.924493	0.601876	0.916798	0.732504	0.0220024	0.00606968	0.000556817	0.0291567
	0.485712	0.924957	0.601002	0.916426	0.733485
	0.488012	0.925474	0.599495	0.916678	0.733674
	0.490317	0.933135	0.597129	0.917646	0.734312
	0.492617	0.937972	0.597015	0.933003	0.734096
	0.495213	0.950626	0.588575	0.942221	0.763571
	0.5049	0.944032	0.590791	0.935929	0.768669
	0.507214	0.945547	0.593133	0.936574	0.771435
	0.509518	0.946029	0.59352	0.938159	0.774491
	0.511819	0.946615	0.593181	0.938868	0.775941
	0.514124	0.943326	0.593009	0.936749	0.777934	0.0128082	0.0215565	0.0149221	0.0124851
	0.516441	0.937903	0.59578	0.933585	0.780592
	0.518746	0.936888	0.600783	0.931607	0.782078
	0.521051	0.936853	0.602164	0.931074	0.784621
	0.523351	0.942913	0.603345	0.930576	0.787259
	0.525652	0.942414	0.604832	0.928443	0.788641
	0.527956	0.944755	0.605917	0.923995	0.791468
	0.530261	0.944325	0.606612	0.919737	0.793781
	0.532565	0.948078	0.608896	0.918741	0.795564
	0.534866	0.954275	0.60823	0.916763	0.797472
	0.53717	0.953277	0.60852	0.913739	0.801277	0.0074288	0.0395357	0.0258058	0.0286534
	0.539471	0.953535	0.608608	0.912146	0.803852
	0.541771	0.949817	0.609173	0.914525	0.803904
	0.544076	0.950574	0.610627	0.9198	0.805848
	0.546381	0.958665	0.612897	0.92161	0.807274
	0.548685	0.960284	0.613838	0.922564	0.807949
	0.550994	0.96173	0.612919	0.926507	0.810366
	0.553295	0.95975	0.614936	0.932863	0.81481
	0.555595	0.956324	0.618061	0.938244	0.820535
	0.557895	0.964398	0.61982	0.93837	0.824671
	0.5602	0.965999	0.621972	0.936869	0.827216	0.00016876	0.0504018	0.0358491	0.0193503
	0.5625	0.969821	0.623604	0.937963	0.831361
	0.564809	0.970957	0.624533	0.940117	0.833124
	0.567114	0.971715	0.625879	0.941864	0.835276
	0.56941	0.97521	0.625402	0.944543	0.838439
	0.57171	0.971043	0.627937	0.94589	0.843064
	0.574015	0.974194	0.629695	0.944382	0.846055
	0.57632	0.971147	0.631045	0.943267	0.848471
	0.578625	0.966292	0.632201	0.946669	0.850176
	0.580925	0.965552	0.632848	0.949693	0.85164
	0.583234	0.963572	0.633391	0.949202	0.855613	0.000629748	0.0547931	0.0322416	0.00934935
	0.585538	0.962332	0.635439	0.948949	0.858569
	0.587848	0.960008	0.637043	0.949587	0.861308
	0.590417	0.966137	0.638013	0.950731	0.863462
	0.592748	0.963262	0.639814	0.952737	0.86427
	0.595078	0.959406	0.639852	0.955193	0.865267
	0.597409	0.955636	0.640013	0.955957	0.866309
	0.59974	0.95715	0.641868	0.954547	0.866903
	0.602079	0.964639	0.642882	0.953663	0.86726
	0.60441	0.965448	0.645021	0.956119	0.867858
	0.606741	0.963383	0.645333	0.959135	0.869139	0.00616759	0.063948	0.0355039	0.00335237
	0.609071	0.963796	0.643799	0.961394	0.870883
	0.611402	0.962987	0.643168	0.963464	0.872181
	0.613733	0.962264	0.643765	0.964334	0.875736
	0.616059	0.963262	0.645035	0.96486	0.877985
	0.61839	0.96383	0.647132	0.962082	0.878128
	0.620721	0.961248	0.648145	0.954758	0.877856
	0.623051	0.961368	0.648641	0.947623	0.878736
	0.625378	0.964725	0.650631	0.942881	0.882158
	0.627704	0.963641	0.653278	0.941478	0.883125
	0.630031	0.960335	0.654026	0.940075	0.886279	0.00104624	0.0667249	0.0369626	0.00864151
	0.632361	0.965138	0.654559	0.938244	0.889021
	0.634692	0.966585	0.65499	0.937682	0.889914
	0.637036	0.968323	0.654283	0.937226	0.892308
	0.639375	0.973763	0.654967	0.9375	0.890243
	0.641706	0.97793	0.658528	0.938321	0.890153
	0.644032	0.975089	0.661543	0.938265	0.888689
	0.646368	0.970544	0.66357	0.936707	0.888761
	0.648698	0.967704	0.663299	0.934806	0.888814
	0.651033	0.968427	0.664392	0.933684	0.891106
	0.653368	0.97094	0.665581	0.934182	0.892456	0.00795069	0.0650169	0.0251203	0.0161208
	0.655699	0.963899	0.664307	0.936406	0.896616
	0.658038	0.95913	0.664882	0.936939	0.898609
	0.660365	0.954517	0.664958	0.937065	0.898796
	0.662696	0.957701	0.664278	0.937746	0.898095
	0.665022	0.958786	0.664394	0.937058	0.900441
	0.667357	0.957202	0.665523	0.938244	0.901468
	0.669683	0.95882	0.665176	0.940341	0.900706
	0.672014	0.962367	0.663862	0.941569	0.902159
	0.674349	0.962281	0.65634	0.94232	0.904211
	0.67668	0.955067	0.656711	0.943821	0.907923	0.0030986	0.0626894	0.0263315	0.0147798
	0.679015	0.955033	0.659016	0.944333	0.908666
	0.681346	0.955016	0.65978	0.942811	0.90905
	0.683676	0.954895	0.661268	0.941169	0.909843
	0.686011	0.952847	0.66234	0.941744	0.910579
	0.688342	0.953002	0.664778	0.941667	0.911848
	0.690677	0.955808	0.663201	0.939261	0.91295
	0.693004	0.955567	0.665661	0.939226	0.914999
	0.695343	0.956737	0.6654	0.939717	0.914509
	0.697674	0.961041	0.667677	0.938651	0.916688
	0.700009	0.961127	0.670799	0.939787	0.917739	0.0113652	0.0633722	0.0308445	0.0200196
	0.702344	0.961024	0.672083	0.941716	0.917851
	0.704683	0.962883	0.672529	0.938693	0.91618
	0.70701	0.967583	0.673439	0.936742	0.914754
	0.709332	0.969305	0.673498	0.93776	0.915593
	0.711667	0.969563	0.674077	0.937374	0.917013
	0.714006	0.965207	0.675877	0.939478	0.91785
	0.716337	0.968341	0.678163	0.942249	0.919713
	0.718663	0.967669	0.678982	0.942256	0.920105
	0.720994	0.967686	0.678955	0.939976	0.92216
	0.723325	0.969081	0.68115	0.937661	0.924175	0.0238279	0.0600233	0.0356698	0.0221258
	0.725652	0.968186	0.680788	0.937612	0.924953
	0.727982	0.973213	0.681979	0.935971	0.926198
	0.730317	0.9749	0.683056	0.933101	0.928045
	0.732648	0.974831	0.683803	0.933992	0.92864
	0.734974	0.969873	0.686856	0.936034	0.931363
	0.737539	0.969167	0.68513	0.936034	0.934757
	0.739875	0.965448	0.686326	0.934904	0.936706
	0.742214	0.966378	0.689119	0.934638	0.939067
	0.744775	0.969993	0.690517	0.937381	0.941266
	0.747075	0.969821	0.691994	0.939057	0.944192	0.0241073	0.0563761	0.0420726	0.0226612
	0.74938	0.966292	0.694102	0.940285	0.94481
	0.751689	0.967721	0.697979	0.939661	0.948
	0.753993	0.969632	0.699897	0.936188	0.951578
	0.756298	0.971577	0.703175	0.937633	0.952696
	0.758603	0.973006	0.703862	0.939948	0.955698
	0.760903	0.972748	0.703915	0.938138	0.956983
	0.763203	0.972025	0.708239	0.934154	0.959557
	0.765513	0.971835	0.710995	0.93461	0.962725
	0.767813	0.972335	0.711713	0.940264	0.964905
	0.770118	0.975296	0.712996	0.943533	0.967492	0.0251458	0.0687336	0.0535113	0.0203092
	0.772431	0.972076	0.711047	0.944593	0.967135
	0.774736	0.971026	0.712331	0.943442	0.966278
	0.777045	0.972765	0.710694	0.94267	0.966243
	0.779354	0.965035	0.711351	0.944564	0.969698
	0.781667	0.959251	0.709197	0.945168	0.970593
	0.783972	0.957323	0.709971	0.94434	0.972244
	0.786276	0.958063	0.712886	0.945441	0.972966
	0.788581	0.956944	0.71527	0.948121	0.970799
	0.790886	0.958958	0.715146	0.94883	0.971406
	0.793186	0.955326	0.707072	0.947904	0.97429	0.0153422	0.0651359	0.0630462	0.0108604
	0.7955	0.955377	0.704279	0.946108	0.977059
	0.797804	0.960146	0.701412	0.945119	0.976918
	0.800113	0.960749	0.701453	0.945035	0.978363
	0.802422	0.956875	0.700805	0.944066	0.981492
	0.804727	0.955945	0.699023	0.945827	0.98199
	0.807027	0.9514	0.698825	0.948556	0.981945
	0.809336	0.946408	0.69899	0.948262	0.982964
	0.811645	0.940796	0.700938	0.946473	0.982309
	0.81395	0.941415	0.70281	0.945512	0.983091
	0.81625	0.94083	0.704315	0.94366	0.981975	0.0218582	0.0536158	0.0692203	0.00462353
	0.818559	0.94021	0.705307	0.937872	0.982904
	0.820864	0.93799	0.708323	0.930197	0.98315
	0.823169	0.936733	0.708954	0.922326	0.983962
	0.825478	0.933772	0.70924	0.917822	0.984324
	0.827787	0.933875	0.710551	0.915345	0.984704
	0.830087	0.932222	0.711836	0.911262	0.982395
	0.832392	0.930759	0.713498	0.909228	0.983002
	0.834697	0.927023	0.71512	0.91061	0.985258
	0.836997	0.925319	0.716452	0.910835	0.986689
	0.839302	0.924682	0.716535	0.908997	0.985312	0.00536478	0.0543212	0.064004	0.0331125
	0.841602	0.924613	0.714757	0.905391	0.987206
	0.843915	0.923219	0.713689	0.900276	0.989485
	0.84622	0.924114	0.714806	0.898544	0.992176
	0.848525	0.923529	0.717031	0.895808	0.997564
	0.850834	0.925216	0.719396	0.892749	0.998979
	0.853112	0.927436	0.721853	0.892735	1.00051
	0.855417	0.92661	0.72322	0.894713	0.999391
	0.857717	0.927832	0.725784	0.89566	1.00009
	0.860026	0.930621	0.727388	0.897	1.00451
	0.862331	0.934202	0.730649	0.901125	1.00936	0.00613825	0.061538	0.0592365	0.0444362
	0.864636	0.931551	0.733995	0.904479	1.01322
	0.866936	0.939573	0.736175	0.90666	1.01735
	0.869245	0.942483	0.736331	0.906422	1.02169
	0.87155	0.94114	0.739964	0.906211	1.02488
	0.873855	0.943636	0.742409	0.904037	1.02472
	0.87615	0.945065	0.745387	0.899189	1.02402
	0.87846	0.945496	0.744977	0.89451	1.02645
	0.880764	0.946339	0.744689	0.893457	1.02601
	0.883073	0.947286	0.746721	0.894524	1.02631
	0.885378	0.942139	0.749019	0.895253	1.02833	0.0127071	0.0547043	0.0554461	0.0595438
	0.887683	0.94009	0.751609	0.895331	1.02912
	0.889987	0.939126	0.752787	0.895513	1.03177
	0.892292	0.945048	0.752284	0.896832	1.03109
	0.894588	0.950264	0.755506	0.896551	1.02848
	0.896893	0.952898	0.756996	0.895934	1.02915
	0.899202	0.952502	0.760971	0.895408	1.0291
	0.901506	0.950729	0.761645	0.895169	1.02988
	0.903811	0.952519	0.759343	0.895562	1.02712
	0.906112	0.949008	0.757911	0.89773	1.02366
	0.908416	0.948078	0.758172	0.901946	1.023	0.0437816	0.0554369	0.0467935	0.00309725
	0.910717	0.946374	0.755034	0.903454	1.02026
	0.913021	0.946219	0.750523	0.904752	1.01952
	0.915335	0.941932	0.750453	0.907355	1.01893
	0.917635	0.937146	0.75135	0.90666	1.0179
	0.919935	0.938179	0.753273	0.904037	1.01933
	0.922244	0.935476	0.75446	0.9025	1.01883
	0.924549	0.931585	0.756271	0.902409	1.01464
	0.926858	0.933049	0.757694	0.900606	1.01514
	0.929167	0.933359	0.759445	0.898242	1.01894
	0.931476	0.93935	0.761965	0.898186	1.02036	0.0354096	0.0629976	0.051171	0.0187769
	0.933776	0.940193	0.762536	0.89794	1.02025
	0.936085	0.941794	0.76372	0.898712	1.01763
	0.938386	0.94293	0.766031	0.902479	1.01761
	0.94069	0.942001	0.766044	0.905517	1.01674
	0.942991	0.941811	0.763527	0.90591	1.01566
	0.945291	0.942517	0.760649	0.907144	1.01871
	0.947587	0.945978	0.761384	0.910105	1.02042
	0.949892	0.949042	0.759484	0.912041	1.01968
	0.952192	0.948749	0.758953	0.913423	1.0212
	0.954497	0.948284	0.759553	0.915275	1.01891	0.0340301	0.0532632	0.0520005	0.0313467
	0.956801	0.945031	0.758163	0.91611	1.02214
	0.959106	0.94448	0.759071	0.915416	1.02384
	0.961415	0.945272	0.760612	0.917696	1.02672
	0.96372	0.947957	0.761921	0.923841	1.02674
	0.966016	0.946494	0.763134	0.927454	1.02418
	0.968325	0.944686	0.762616	0.926851	1.02283
	0.97063	0.944583	0.762039	0.924928	1.02247
	0.97293	0.940434	0.760965	0.928324	1.02347
	0.975239	0.933445	0.759542	0.934645	1.02328
	0.977539	0.931551	0.758594	0.936981	1.021	0.0227935	0.0505328	0.045674	0.027195
	0.979844	0.930346	0.760635	0.938714	1.0183
	0.982157	0.929296	0.761729	0.939836	1.01787
	0.984462	0.931172	0.762694	0.938012	1.02175
	0.986771	0.930759	0.766219	0.937297	1.02333
	0.98908	0.93026	0.765976	0.940713	1.02319
	0.991385	0.928056	0.766525	0.943112	1.02461
	0.99369	0.926765	0.768327	0.944094	1.02495
	0.99599	0.924028	0.767614	0.944922	1.02386
	0.998295	0.920378	0.768245	0.943982	1.02738
	1.00059	0.917331	0.769621	0.942916	1.03238	0.00644708	0.0573428	0.0426196	0.0176583
	1.0029	0.91771	0.77093	0.943288	1.03496
	1.0052	0.919139	0.770826	0.947525	1.03593
	1.00751	0.916987	0.771085	0.95191	1.03762
	1.00982	0.916728	0.770091	0.949854	1.03877
	1.01212	0.916849	0.768386	0.945729	1.03804
	1.01443	0.91585	0.768407	0.943596	1.03538
	1.01674	0.91604	0.767536	0.942383	1.03548
	1.01905	0.915695	0.768046	0.94246	1.03605
	1.02135	0.917589	0.768712	0.941892	1.035
	1.02365	0.921136	0.770035	0.940559	1.02984	0.00800303	0.0615011	0.0529106	0.0208477
	1.02595	0.918743	0.771681	0.938896	1.0287
	1.02826	0.917142	0.77274	0.936251	1.03001
	1.03057	0.915007	0.772805	0.93214	1.03204
	1.03288	0.916367	0.770839	0.926865	1.02972
	1.03518	0.920791	0.767745	0.923539	1.02945
	1.03748	0.918863	0.769597	0.919884	1.02902
	1.03978	0.916436	0.772413	0.917099	1.02929
	1.04209	0.912855	0.77242	0.915156	1.02753
	1.04439	0.910255	0.769937	0.911522	1.02893
	1.04669	0.90695	0.770451	0.908898	1.03592	0.00722107	0.052953	0.0436169	0.00688064
	1.049	0.909205	0.771047	0.909074	1.0356
	1.0513	0.914628	0.772404	0.910505	1.03656
	1.05362	0.911409	0.774988	0.910898	1.03463
	1.05592	0.910496	0.773331	0.912217	1.03676
	1.05823	0.911047	0.772771	0.915577	1.03745
	1.06053	0.914215	0.774983	0.916468	1.03818
	1.06283	0.916677	0.772074	0.914932	1.04265
	1.06514	0.913457	0.77051	0.915822	1.04586
	1.06744	0.91573	0.771851	0.917205	1.05114
	1.06975	0.915489	0.773776	0.920347	1.05305	0.00892225	0.0417163	0.041371	0.000308535
	1.07205	0.917107	0.773744	0.926914	1.05324
	1.07435	0.916384	0.774241	0.930127	1.05102
	1.07666	0.916005	0.776846	0.931986	1.05188
	1.07897	0.914628	0.774988	0.935886	1.05135
	1.08127	0.914628	0.777226	0.937472	1.04984
	1.08358	0.91375	0.778307	0.938538	1.04776
	1.08589	0.913578	0.778377	0.938889	1.04745
	1.08819	0.910996	0.778252	0.939107	1.04706
	1.0905	0.907157	0.779532	0.939499	1.04722
	1.0928	0.906881	0.779546	0.937381	1.04633	0.00433615	0.0290617	0.0476154	0.00596815
	1.09511	0.907294	0.778309	0.935283	1.04479
	1.09741	0.907432	0.777711	0.931523	1.04458
	1.09972	0.905986	0.779922	0.927005	1.04336
	1.10202	0.90194	0.782659	0.92758	1.04293
	1.10432	0.901011	0.782697	0.930043	1.0424
	1.10662	0.896448	0.783084	0.930983	1.04198
	1.10893	0.893436	0.785535	0.934547	1.04337
	1.11123	0.894021	0.785562	0.939289	1.04045
	1.11353	0.894847	0.785178	0.941141	1.04067
	1.11583	0.893367	0.785429	0.937732	1.0401	0.0137817	0.0146309	0.0658438	0.00587725
	1.11814	0.888805	0.786591	0.932442	1.0386
	1.12045	0.891129	0.790305	0.928906	1.03846
	1.12276	0.890406	0.794023	0.928983	1.03726
	1.12506	0.8871	0.795004	0.928773	1.03592
	1.12737	0.885809	0.793555	0.926296	1.03719
	1.12967	0.888064	0.79586	0.925518	1.04378
	1.13197	0.889993	0.797495	0.925539	1.04089
	1.13427	0.889029	0.798829	0.92462	1.03991
	1.13658	0.892816	0.799268	0.924171	1.04114
	1.13888	0.88939	0.799706	0.925125	1.03966	0.0224005	0.0286603	0.0767686	0.00746061
	1.14119	0.886463	0.802268	0.926184	1.03435
	1.1435	0.885913	0.804691	0.92422	1.03057
	1.1458	0.885121	0.80116	0.919709	1.03314
	1.14811	0.876203	0.800259	0.917976	1.03408
	1.15042	0.881006	0.800607	0.918088	1.03498
	1.15272	0.88488	0.80037	0.919232	1.03264
	1.15502	0.881523	0.798239	0.915226	1.03451
	1.15733	0.881041	0.800723	0.909558	1.03704
	1.15964	0.877391	0.802424	0.909046	1.03776
	1.16195	0.873535	0.805109	0.910056	1.0365	0.0217599	0.0267647	0.0725799	0.000589726
	1.16425	0.871038	0.804504	0.910898	1.03681
	1.16655	0.873139	0.806163	0.910835	1.03384
	1.16886	0.874154	0.807489	0.911718	1.03167
	1.17117	0.874688	0.809546	0.913767	1.02833
	1.17371	0.875428	0.807633	0.916054	1.02672
	1.17602	0.876496	0.803462	0.916454	1.02906
	1.17833	0.875204	0.802853	0.916833	1.0274
	1.18063	0.874533	0.80658	0.916959	1.02633
	1.18293	0.877597	0.807443	0.915822	1.02677
	1.18524	0.881643	0.806051	0.916538	1.02343	0.0170376	0.0300449	0.0696472	0.00225311
	1.18755	0.883898	0.805787	0.918025	1.02584
	1.18986	0.88636	0.807062	0.918685	1.02484
	1.19216	0.882865	0.807226	0.917401	1.02172
	1.19447	0.883382	0.806893	0.915675	1.01944
	1.19678	0.884329	0.807619	0.912315	1.0156
	1.19908	0.884139	0.810595	0.910849	1.01497
	1.20138	0.887359	0.812466	0.909438	1.01707
	1.20369	0.889769	0.811504	0.907685	1.0184
	1.206	0.890302	0.811322	0.907692	1.02023
	1.20831	0.88803	0.811507	0.904836	1.02267	0.0183469	0.0266671	0.0772793	0.000844379
	1.21062	0.892386	0.811936	0.900648	1.02504
	1.21292	0.897034	0.814718	0.896165	1.02636
	1.21523	0.893332	0.816843	0.895983	1.02848
	1.21754	0.890957	0.816642	0.897477	1.0285
	1.21984	0.89118	0.815419	0.896909	1.02848
	1.22215	0.89366	0.815972	0.898263	1.02743
	1.22446	0.894245	0.818267	0.899392	1.02754
	1.22677	0.892782	0.818817	0.900066	1.02626
	1.22908	0.89149	0.819708	0.900536	1.02419
	1.23139	0.894314	0.817716	0.897091	1.02207	0.0171018	0.0185494	0.0781657	0.00380957
	1.2337	0.895915	0.817578	0.893121	1.01964
	1.236	0.894847	0.820055	0.891346	1.02028
	1.2383	0.890268	0.818244	0.888806	1.01694
	1.2406	0.886429	0.816787	0.886688	1.01117
	1.24305	0.883984	0.81616	0.885993	1.00943
	1.24538	0.882263	0.819431	0.885958	1.00751
	1.24772	0.882263	0.818251	0.887922	1.00865
	1.25004	0.882073	0.817803	0.889066	1.00653
	1.25237	0.878716	0.817727	0.889087	1.00757
	1.25471	0.879216	0.822556	0.89216	1.00829	0.0263661	0.0199056	0.087748	0.0106616
	1.25703	0.878286	0.824256	0.895555	1.00963
	1.25936	0.87758	0.826043	0.898943	1.0106
	1.26169	0.877356	0.828179	0.901518	1.01144
	1.26402	0.879594	0.829207	0.90149	1.01082
	1.26634	0.879543	0.82942	0.901757	1.00838
	1.26867	0.877649	0.827262	0.900613	1.00644
	1.271	0.875428	0.824814	0.902339	1.00577
	1.27333	0.872553	0.822885	0.908786	1.00364
	1.27566	0.865856	0.82359	0.910224	1.00288
	1.278	0.863704	0.823935	0.906541	1.00266	0.0267326	0.0265163	0.0819978	0.00374383
	1.28033	0.86169	0.822827	0.902949	1.00144
	1.28266	0.864255	0.825532	0.901371	1.00093
	1.28499	0.864703	0.827544	0.903938	1.00114
	1.28755	0.864617	0.829175	0.907236	1.00015
	1.28988	0.867337	0.829	0.907664	0.999919
	1.29221	0.867113	0.83086	0.905587	1.00361
	1.29455	0.865357	0.831807	0.903496	1.00365
	1.29688	0.86262	0.833695	0.902346	1.00189
	1.2992	0.860933	0.837406	0.899287	1.00133
	1.30153	0.856887	0.835254	0.894797	1.0038	0.0273044	0.0399965	0.0894668	0.0111288
	1.30386	0.853616	0.835083	0.892763	1.0042
	1.3062	0.856491	0.835297	0.891809	1.00106
	1.30853	0.855871	0.838325	0.889901	1.00168
	1.31086	0.856491	0.840213	0.888715	1.00095
	1.31319	0.861311	0.841523	0.889922	0.999779
	1.31552	0.860588	0.841979	0.891402	1.00037
	1.31786	0.858213	0.840707	0.892686	1.00203
	1.32019	0.856044	0.843649	0.891149	1.00393
	1.32252	0.855699	0.843246	0.886821	1.0048
	1.32484	0.857369	0.844822	0.882317	1.00578	0.0178765	0.0460814	0.0768411	4.64307e-05
	1.32717	0.857455	0.844452	0.879763	1.00718
	1.3295	0.862258	0.845901	0.881384	1.00732
	1.33183	0.863997	0.849082	0.883026	1.0093
	1.33416	0.866786	0.851485	0.883068	1.01069
	1.3365	0.869592	0.852949	0.880795	1.00933
	1.33883	0.870091	0.855811	0.878108	1.01252
	1.34117	0.867991	0.859291	0.878515	1.01163
	1.34349	0.86818	0.858382	0.880269	1.01269
	1.34583	0.868112	0.858734	0.880612	1.01585
	1.34815	0.863377	0.857856	0.880711	1.01449	0.0125798	0.0563275	0.0579565	0.00741665
	1.35049	0.861604	0.858124	0.879749	1.0119
	1.35281	0.859487	0.859551	0.877462	1.01177
	1.35514	0.866648	0.860929	0.875821	1.00785
	1.35747	0.866769	0.863785	0.877638	1.00535
	1.3598	0.865323	0.867463	0.880219	1.00615
	1.36213	0.868301	0.871083	0.881728	1.0106
	1.36446	0.868473	0.869533	0.886021	1.01375
	1.3668	0.86491	0.869698	0.892335	1.01427
	1.36913	0.869179	0.867902	0.899126	1.01745
	1.37145	0.869162	0.867995	0.907362	1.02109	0.0181323	0.0502156	0.07228	0.0143509
	1.37378	0.868163	0.872088	0.914384	1.02397
	1.37611	0.874963	0.872139	0.920053	1.0237
	1.37843	0.876737	0.870966	0.924879	1.02314
	1.38076	0.88061	0.869518	0.927019	1.02464
	1.38309	0.884535	0.866878	0.929124	1.02263
	1.38543	0.888426	0.868769	0.932231	1.0237
	1.38776	0.891232	0.8702	0.935634	1.02336
	1.39008	0.890974	0.871154	0.938615	1.02513
	1.3924	0.891284	0.87019	0.940839	1.0261
	1.39474	0.889855	0.867792	0.942733	1.02155	0.0113483	0.0445208	0.0772757	0.0366789
	1.39706	0.889666	0.867489	0.943772	1.01962
	1.39939	0.889321	0.864652	0.945911	1.01766
	1.40173	0.886016	0.860326	0.947041	1.01701
	1.4043	0.884914	0.859505	0.944607	1.01789
	1.4066	0.882401	0.857962	0.945035	1.01407
	1.40891	0.882934	0.860835	0.947763	1.01344
	1.41121	0.883192	0.866083	0.951629	1.01303
	1.41351	0.882504	0.866477	0.957129	1.01634
	1.41582	0.881041	0.864527	0.959353	1.01604
	1.41812	0.879267	0.864102	0.958757	1.01967	0.00848609	0.0210603	0.0841744	0.0420512
	1.42043	0.881178	0.865915	0.957276	1.01681
	1.42274	0.881677	0.867279	0.958104	1.01644
	1.42504	0.878785	0.868949	0.961142	1.01694
	1.42734	0.875256	0.86818	0.95997	1.01796
	1.42964	0.8735	0.86777	0.95762	1.01381
	1.43195	0.873724	0.867658	0.956498	1.01178
	1.43425	0.865753	0.867639	0.954982	1.01385
	1.43656	0.863274	0.870064	0.955074	1.01485
	1.43887	0.858178	0.870328	0.95588	1.01265
	1.44117	0.856508	0.873236	0.957017	1.01395	0.0232385	0.0155377	0.0872386	0.0391351
	1.44348	0.85885	0.874276	0.957389	1.01359
	1.44578	0.85687	0.875317	0.95882	1.01238
	1.44809	0.857541	0.876158	0.959058	1.01456
	1.45039	0.858368	0.875932	0.956947	1.01659
	1.4527	0.859831	0.874087	0.956322	1.01641
	1.455	0.857438	0.873743	0.955312	1.01845
	1.45731	0.856181	0.876569	0.953074	1.02353
	1.45961	0.855286	0.879525	0.950836	1.02667
	1.46192	0.858678	0.879088	0.948479	1.0271
	1.46424	0.858127	0.879675	0.945077	1.02883	0.0234684	0.000839945	0.0942618	0.0237918
	1.46654	0.854683	0.877745	0.9434	1.03038
	1.46885	0.857937	0.875557	0.941134	1.03439
	1.47114	0.858626	0.875961	0.937283	1.03313
	1.47344	0.861036	0.880033	0.935655	1.03094
	1.47575	0.862551	0.881323	0.932196	1.0303
	1.47806	0.863859	0.886117	0.929474	1.03062
	1.48036	0.862964	0.890002	0.929145	1.03234
	1.48267	0.864841	0.890998	0.929089	1.03335
	1.48498	0.867251	0.892255	0.931839	1.03342
	1.48729	0.869627	0.891618	0.934441	1.03663	0.0097521	0.0180569	0.0999008	0.00973606
	1.4896	0.871262	0.893903	0.934098	1.03661
	1.49191	0.868766	0.897896	0.931747	1.03845
	1.49422	0.867716	0.899739	0.930695	1.03999
	1.49652	0.865753	0.904263	0.932098	1.03951
	1.49883	0.863067	0.912071	0.933172	1.03896

## Sheet: Figure 2g
Figure 2g
	Spearman's rank correlation value
	Control	LPS 3h	LPS 6h
	0.488622	0.619006	0.724326
	0.619006	0.808169	0.647224
	0.603938	0.720712	0.743864
	0.273939	0.811914	0.610389
	0.437498	0.848019	0.707816
	0.283998	0.742362	0.699187
	0.171023	0.757156	0.539621
	0.478409	0.826006	0.58408
	0.575007	0.719976	0.776997
	0.590611	0.748588	0.777075

## Sheet: Figure 3c
Figure 3c
		VE-cad/beta-actin
	Chfrfl/fl	0.323899	0.32636	0.99246
		0.298274		0.913939
		0.354446		1.08606
		0.32882		1.00754
	Chfr∆EC	1.77976		5.45337
		1.80649		5.53528
		2.20488		6.75597
		1.27862		3.91782

## Sheet: Figure 3d
Figure 3d
		VE-PTP/beta-actin
	Chfrfl/fl	0.113309	0.162651		0.696641
		0.132492			0.814579
		0.242152			1.48879
	Chfr∆EC	0.562887			3.4607
		0.75485			4.64092
		0.795571			4.89127

## Sheet: Figure 3e
Figure 3e						Figure 3e
	p120	B-actin	Ratio	Ratio Average				B-catenin		B-actin	Ratio	Ratio Average				Claudin5	B-actin	Ratio	Ratio Average
Chfrfl/fl	5098.18	17638	0.289045		0.583823		Chfrfl/fl	4045.6		17165.3	0.235684		0.459377		Chfrfl/fl	10427.8	30440.1	0.342569		1.29687
	9047.96	14494.8	0.624222		1.26082			7815.43		19057.6	0.410095		0.799323			11125.9	37203.9	0.299052		1.13213
	4657.26	12268.8	0.379602	0.49509	0.766733			7791.13		15562.7	0.50063	0.513052	0.975787			6571.96	33328.3	0.197189	0.26415	0.746504
	8072.79	11742.4	0.687492		1.38862			12268.6		13544.5	0.905801		1.76551			9283.57	42626.4	0.217789		0.824491
Chfr∆EC	17174.3	11394.4	1.50726		3.04441		Chfr∆EC	17408.3		13448.2	1.29447		2.52308		Chfr∆EC	14416.5	46673.4	0.30888		1.16934
	17262.5	14799.3	1.16644		2.35601			18411.1		13316.5	1.38258		2.69481			13276.5	41823	0.317445		1.20176
	19800.2	17520.5	1.13011		2.28264			18636.5		14504.8	1.28485		2.50433			16896.7	37951.4	0.44522		1.68548
	14831.3	14242.3	1.04135		2.10336			21939.8		17320.4	1.2667		2.46896			12821.7	32140.5	0.398927		1.51023

## Sheet: Figure 3f
Figure 3f
		VE-cad/beta-actin
Chfrfl/fl	0	0.652893		1.02332
		0.62314	0.638017	0.976683
		0.573208		0.898421
		0.702825		1.10158
	6	0.0313901		0.0491995
		0.0553064		0.0866849
		0.0473435		0.0742042
		0.039353		0.0616803
	24	0.368205		0.577109
		0.44243		0.693447
		0.43773		0.68608
		0.372905		0.584476
Chfr∆EC	0	0.960904		1.50608
		1.00521		1.57553
		0.891238		1.39689
		1.07488		1.68472
	6	0.851718		1.33495
		0.918626		1.43981
		0.926347		1.45192
		0.843997		1.32284
	24	0.909783		1.42595
		1.09348		1.71387
		0.892316		1.39858
		1.11094		1.74125

[truncated: 28 more sheets: Figure 4b, Figure 4c, Figure 4d, Figure 4e, Figure 4f, Figure 5a, Figure 5b, Figure 5c, Figure 6b, Figure 6c, Figure 6d, Figure 6e, Figure 6f, Figure 6g, Figure 6h, Figure 6i, Figure 7b, Figure 7d, Figure 7e, Figure 7f …]
